# Supplementary material for: Contribution of the Broiler Breeders’ Fecal Microbiota to the Establishment of the Eggshell Microbiota
Source: Front Microbiol. 2020 Apr 15;11:666. doi: 10.3389/fmicb.2020.00666 (PMC7176364; doi:10.3389/fmicb.2020.00666)
Supplement: TABLE S5 — Taxonomy identification and number of sequences associated with OTUs systematycally shared by feces and eggshell samples according to Silva and RDP databases. [file Table_5.XLSX]

## Sheet: Venn Diagram
Venn Diagram
Taxonomy identification and number of sequences associated with OTUs systematycally shared by feces and eggshell samples
Otu00001|Eggshells4weeks|510
Otu00001|EggshellsDay0|440
Otu00001|Feces4weeks|405409
Otu00001|FecesDay0|351789
Otu00002|Eggshells4weeks|1082
Otu00002|EggshellsDay0|1060
Otu00002|Feces4weeks|248564
Otu00002|FecesDay0|291612
Otu00003|Eggshells4weeks|916
Otu00003|EggshellsDay0|863
Otu00003|Feces4weeks|288401
Otu00003|FecesDay0|231218
Otu00004|Eggshells4weeks|1097
Otu00004|EggshellsDay0|1117
Otu00004|Feces4weeks|255106
Otu00004|FecesDay0|237169
Otu00005|Eggshells4weeks|847
Otu00005|EggshellsDay0|988
Otu00005|Feces4weeks|266381
Otu00005|FecesDay0|203351
Otu00006|Eggshells4weeks|329
Otu00006|EggshellsDay0|363
Otu00006|Feces4weeks|111968
Otu00006|FecesDay0|197403
Otu00007|Eggshells4weeks|3823
Otu00007|EggshellsDay0|9830
Otu00007|Feces4weeks|123425
Otu00007|FecesDay0|161786
Otu00008|Eggshells4weeks|2019
Otu00008|EggshellsDay0|2394
Otu00008|Feces4weeks|99723
Otu00008|FecesDay0|106552
Otu00009|Eggshells4weeks|610
Otu00009|EggshellsDay0|433
Otu00009|Feces4weeks|100160
Otu00009|FecesDay0|78794
Otu00010|Eggshells4weeks|9070
Otu00010|EggshellsDay0|6927
Otu00010|Feces4weeks|82212
Otu00010|FecesDay0|64083
Otu00011|Eggshells4weeks|102
Otu00011|EggshellsDay0|138
Otu00011|Feces4weeks|66576
Otu00011|FecesDay0|42230
Otu00012|Eggshells4weeks|96
Otu00012|EggshellsDay0|69
Otu00012|Feces4weeks|65917
Otu00012|FecesDay0|39675
Otu00013|Eggshells4weeks|1266
Otu00013|EggshellsDay0|1484
Otu00013|Feces4weeks|49620
Otu00013|FecesDay0|34609
Otu00014|Eggshells4weeks|112
Otu00014|EggshellsDay0|380
Otu00014|Feces4weeks|47130
Otu00014|FecesDay0|47046
Otu00015|Eggshells4weeks|963
Otu00015|EggshellsDay0|1440
Otu00015|Feces4weeks|48000
Otu00015|FecesDay0|41485
Otu00016|Eggshells4weeks|2306
Otu00016|EggshellsDay0|2434
Otu00016|Feces4weeks|35685
Otu00016|FecesDay0|28699
Otu00017|Eggshells4weeks|1295
Otu00017|EggshellsDay0|1175
Otu00017|Feces4weeks|28332
Otu00017|FecesDay0|35587
Otu00018|Eggshells4weeks|69
Otu00018|EggshellsDay0|44
Otu00018|Feces4weeks|30057
Otu00018|FecesDay0|27229
Otu00019|Eggshells4weeks|87
Otu00019|EggshellsDay0|85
Otu00019|Feces4weeks|24931
Otu00019|FecesDay0|27151
Otu00020|Eggshells4weeks|748
Otu00020|EggshellsDay0|583
Otu00020|Feces4weeks|28208
Otu00020|FecesDay0|20172
Otu00021|Eggshells4weeks|5420
Otu00021|EggshellsDay0|4243
Otu00021|Feces4weeks|20127
Otu00021|FecesDay0|17828
Otu00022|Eggshells4weeks|52
Otu00022|EggshellsDay0|20
Otu00022|Feces4weeks|26263
Otu00022|FecesDay0|17932
Otu00023|Eggshells4weeks|18
Otu00023|EggshellsDay0|24
Otu00023|Feces4weeks|94
Otu00023|FecesDay0|85
Otu00024|Eggshells4weeks|85
Otu00024|EggshellsDay0|67
Otu00024|Feces4weeks|10131
Otu00024|FecesDay0|25228
Otu00025|Eggshells4weeks|176
Otu00025|EggshellsDay0|192
Otu00025|Feces4weeks|18746
Otu00025|FecesDay0|14501
Otu00026|Eggshells4weeks|586
Otu00026|EggshellsDay0|768
Otu00026|Feces4weeks|12904
Otu00026|FecesDay0|9989
Otu00027|Eggshells4weeks|638
Otu00027|EggshellsDay0|208
Otu00027|Feces4weeks|12680
Otu00027|FecesDay0|9668
Otu00028|Eggshells4weeks|459
Otu00028|EggshellsDay0|575
Otu00028|Feces4weeks|9198
Otu00028|FecesDay0|11919
Otu00029|Eggshells4weeks|1389
Otu00029|EggshellsDay0|370
Otu00029|Feces4weeks|7813
Otu00029|FecesDay0|11084
Otu00030|Eggshells4weeks|417
Otu00030|EggshellsDay0|532
Otu00030|Feces4weeks|10406
Otu00030|FecesDay0|9060
Otu00031|Eggshells4weeks|229
Otu00031|EggshellsDay0|1125
Otu00031|Feces4weeks|6616
Otu00031|FecesDay0|12006
Otu00032|Eggshells4weeks|81
Otu00032|EggshellsDay0|96
Otu00032|Feces4weeks|9577
Otu00032|FecesDay0|9326
Otu00033|Eggshells4weeks|72
Otu00033|EggshellsDay0|82
Otu00033|Feces4weeks|9308
Otu00033|FecesDay0|7725
Otu00034|Eggshells4weeks|69
Otu00034|EggshellsDay0|162
Otu00034|Feces4weeks|6131
Otu00034|FecesDay0|9870
Otu00035|Eggshells4weeks|29
Otu00035|EggshellsDay0|44
Otu00035|Feces4weeks|6374
Otu00035|FecesDay0|8908
Otu00036|Eggshells4weeks|225
Otu00036|EggshellsDay0|246
Otu00036|Feces4weeks|6932
Otu00036|FecesDay0|6661
Otu00037|Eggshells4weeks|591
Otu00037|EggshellsDay0|125
Otu00037|Feces4weeks|7597
Otu00037|FecesDay0|5740
Otu00038|Eggshells4weeks|399
Otu00038|EggshellsDay0|238
Otu00038|Feces4weeks|6725
Otu00038|FecesDay0|6556
Otu00039|Eggshells4weeks|429
Otu00039|EggshellsDay0|468
Otu00039|Feces4weeks|6680
Otu00039|FecesDay0|5578
Otu00040|Eggshells4weeks|50
Otu00040|EggshellsDay0|31
Otu00040|Feces4weeks|8406
Otu00040|FecesDay0|3376
Otu00041|Eggshells4weeks|55
Otu00041|EggshellsDay0|56
Otu00041|Feces4weeks|15
Otu00041|FecesDay0|10
Otu00042|Eggshells4weeks|57
Otu00042|EggshellsDay0|64
Otu00042|Feces4weeks|5403
Otu00042|FecesDay0|5207
Otu00043|Eggshells4weeks|209
Otu00043|EggshellsDay0|154
Otu00043|Feces4weeks|3866
Otu00043|FecesDay0|6347
Otu00044|Eggshells4weeks|74
Otu00044|EggshellsDay0|85
Otu00044|Feces4weeks|5946
Otu00044|FecesDay0|4111
Otu00045|Eggshells4weeks|403
Otu00045|EggshellsDay0|310
Otu00045|Feces4weeks|5421
Otu00045|FecesDay0|3974
Otu00046|Eggshells4weeks|361
Otu00046|EggshellsDay0|570
Otu00046|Feces4weeks|4928
Otu00046|FecesDay0|4192
Otu00047|Eggshells4weeks|19
Otu00047|EggshellsDay0|32
Otu00047|Feces4weeks|1
Otu00047|FecesDay0|4
Otu00048|Eggshells4weeks|103
Otu00048|EggshellsDay0|136
Otu00048|Feces4weeks|4867
Otu00048|FecesDay0|3925
Otu00049|Eggshells4weeks|208
Otu00049|EggshellsDay0|192
Otu00049|Feces4weeks|4642
Otu00049|FecesDay0|3849
Otu00050|Eggshells4weeks|23
Otu00050|EggshellsDay0|52
Otu00050|Feces4weeks|4877
Otu00050|FecesDay0|3850
Otu00051|Eggshells4weeks|27
Otu00051|EggshellsDay0|32
Otu00051|Feces4weeks|2901
Otu00051|FecesDay0|5637
Otu00052|Eggshells4weeks|30
Otu00052|EggshellsDay0|18
Otu00052|Feces4weeks|2383
Otu00052|FecesDay0|6023
Otu00053|Eggshells4weeks|89
Otu00053|EggshellsDay0|77
Otu00053|Feces4weeks|3857
Otu00053|FecesDay0|4244
Otu00054|Eggshells4weeks|119
Otu00054|EggshellsDay0|152
Otu00054|Feces4weeks|4363
Otu00054|FecesDay0|2628
Otu00055|Eggshells4weeks|292
Otu00055|EggshellsDay0|369
Otu00055|Feces4weeks|3875
Otu00055|FecesDay0|2562
Otu00056|Eggshells4weeks|341
Otu00056|EggshellsDay0|270
Otu00056|Feces4weeks|3399
Otu00056|FecesDay0|2812
Otu00057|Eggshells4weeks|126
Otu00057|EggshellsDay0|131
Otu00057|Feces4weeks|2500
Otu00057|FecesDay0|3909
Otu00058|Eggshells4weeks|28
Otu00058|EggshellsDay0|36
Otu00058|Feces4weeks|2176
Otu00058|FecesDay0|4278
Otu00059|Eggshells4weeks|7
Otu00059|EggshellsDay0|9
Otu00059|Feces4weeks|10
Otu00059|FecesDay0|8
Otu00060|Eggshells4weeks|42
Otu00060|EggshellsDay0|69
Otu00060|Feces4weeks|3726
Otu00060|FecesDay0|2475
Otu00061|Eggshells4weeks|50
Otu00061|EggshellsDay0|24
Otu00061|Feces4weeks|2439
Otu00061|FecesDay0|3556
Otu00062|Eggshells4weeks|133
Otu00062|EggshellsDay0|128
Otu00062|Feces4weeks|2820
Otu00062|FecesDay0|2576
Otu00063|Eggshells4weeks|155
Otu00063|EggshellsDay0|188
Otu00063|Feces4weeks|3692
Otu00063|FecesDay0|1582
Otu00064|Eggshells4weeks|15
Otu00064|EggshellsDay0|8
Otu00064|Feces4weeks|4153
Otu00064|FecesDay0|1428
Otu00065|Eggshells4weeks|24
Otu00065|EggshellsDay0|20
Otu00065|Feces4weeks|195
Otu00065|FecesDay0|5023
Otu00066|Eggshells4weeks|50
Otu00066|EggshellsDay0|83
Otu00066|Feces4weeks|2540
Otu00066|FecesDay0|2530
Otu00067|Eggshells4weeks|66
Otu00067|EggshellsDay0|79
Otu00067|Feces4weeks|1636
Otu00067|FecesDay0|2991
Otu00068|Eggshells4weeks|87
Otu00068|EggshellsDay0|65
Otu00068|Feces4weeks|2678
Otu00068|FecesDay0|1769
Otu00069|Eggshells4weeks|33
Otu00069|EggshellsDay0|27
Otu00069|Feces4weeks|2231
Otu00069|FecesDay0|2242
Otu00070|Eggshells4weeks|77
Otu00070|EggshellsDay0|93
Otu00070|Feces4weeks|1359
Otu00070|FecesDay0|2997
Otu00071|Eggshells4weeks|266
Otu00071|EggshellsDay0|333
Otu00071|Feces4weeks|2058
Otu00071|FecesDay0|1850
Otu00072|Eggshells4weeks|370
Otu00072|EggshellsDay0|86
Otu00072|Feces4weeks|2107
Otu00072|FecesDay0|1929
Otu00073|Eggshells4weeks|53
Otu00073|EggshellsDay0|43
Otu00073|Feces4weeks|1601
Otu00073|FecesDay0|2719
Otu00074|Eggshells4weeks|57
Otu00074|EggshellsDay0|84
Otu00074|Feces4weeks|1539
Otu00074|FecesDay0|2734
Otu00075|Eggshells4weeks|32
Otu00075|EggshellsDay0|34
Otu00075|Feces4weeks|2209
Otu00075|FecesDay0|2125
Otu00076|Eggshells4weeks|21
Otu00076|EggshellsDay0|25
Otu00076|Feces4weeks|2163
Otu00076|FecesDay0|2164
Otu00077|Eggshells4weeks|19
Otu00077|EggshellsDay0|91
Otu00077|Feces4weeks|3025
Otu00077|FecesDay0|1222
Otu00078|Eggshells4weeks|21
Otu00078|EggshellsDay0|29
Otu00078|Feces4weeks|1554
Otu00078|FecesDay0|2716
Otu00079|Eggshells4weeks|21
Otu00079|EggshellsDay0|22
Otu00079|Feces4weeks|1222
Otu00079|FecesDay0|2965
Otu00080|Eggshells4weeks|17
Otu00080|EggshellsDay0|26
Otu00080|Feces4weeks|2425
Otu00080|FecesDay0|1739
Otu00081|Eggshells4weeks|41
Otu00081|EggshellsDay0|33
Otu00081|Feces4weeks|1690
Otu00081|FecesDay0|2289
Otu00082|Eggshells4weeks|238
Otu00082|EggshellsDay0|110
Otu00082|Feces4weeks|1844
Otu00082|FecesDay0|1496
Otu00083|Eggshells4weeks|392
Otu00083|EggshellsDay0|331
Otu00083|Feces4weeks|1988
Otu00083|FecesDay0|1260
Otu00084|Eggshells4weeks|73
Otu00084|EggshellsDay0|62
Otu00084|Feces4weeks|2726
Otu00084|FecesDay0|1081
Otu00085|Eggshells4weeks|129
Otu00085|EggshellsDay0|199
Otu00085|Feces4weeks|1277
Otu00085|FecesDay0|2268
Otu00086|Eggshells4weeks|115
Otu00086|EggshellsDay0|85
Otu00086|Feces4weeks|2526
Otu00086|FecesDay0|1117
Otu00087|Eggshells4weeks|20
Otu00087|EggshellsDay0|38
Otu00087|Feces4weeks|1869
Otu00087|FecesDay0|1899
Otu00088|Eggshells4weeks|627
Otu00088|EggshellsDay0|612
Otu00088|Feces4weeks|1258
Otu00088|FecesDay0|1303
Otu00089|Eggshells4weeks|288
Otu00089|EggshellsDay0|322
Otu00089|Feces4weeks|1266
Otu00089|FecesDay0|1782
Otu00090|Eggshells4weeks|46
Otu00090|EggshellsDay0|115
Otu00090|Feces4weeks|1865
Otu00090|FecesDay0|1570
Otu00091|Eggshells4weeks|246
Otu00091|EggshellsDay0|460
Otu00091|Feces4weeks|1462
Otu00091|FecesDay0|1412
Otu00092|Eggshells4weeks|53
Otu00092|EggshellsDay0|26
Otu00092|Feces4weeks|2040
Otu00092|FecesDay0|1377
Otu00093|Eggshells4weeks|374
Otu00093|EggshellsDay0|264
Otu00093|Feces4weeks|978
Otu00093|FecesDay0|1857
Otu00094|Eggshells4weeks|27
Otu00094|EggshellsDay0|31
Otu00094|Feces4weeks|2070
Otu00094|FecesDay0|1336
Otu00095|Eggshells4weeks|689
Otu00095|EggshellsDay0|729
Otu00095|Feces4weeks|1215
Otu00095|FecesDay0|816
Otu00096|Eggshells4weeks|37
Otu00096|EggshellsDay0|34
Otu00096|Feces4weeks|1482
Otu00096|FecesDay0|1880
Otu00097|Eggshells4weeks|19
Otu00097|EggshellsDay0|25
Otu00097|Feces4weeks|1881
Otu00097|FecesDay0|1439
Otu00098|Eggshells4weeks|17
Otu00098|EggshellsDay0|17
Otu00098|Feces4weeks|1585
Otu00098|FecesDay0|1711
Otu00099|Eggshells4weeks|204
Otu00099|EggshellsDay0|178
Otu00099|Feces4weeks|1133
Otu00099|FecesDay0|1794
Otu00100|Eggshells4weeks|63
Otu00100|EggshellsDay0|55
Otu00100|Feces4weeks|1778
Otu00100|FecesDay0|1394
Otu00101|Eggshells4weeks|103
Otu00101|EggshellsDay0|125
Otu00101|Feces4weeks|1860
Otu00101|FecesDay0|1158
Otu00102|Eggshells4weeks|18
Otu00102|EggshellsDay0|33
Otu00102|Feces4weeks|1584
Otu00102|FecesDay0|1553
Otu00103|Eggshells4weeks|30
Otu00103|EggshellsDay0|32
Otu00103|Feces4weeks|1573
Otu00103|FecesDay0|1534
Otu00104|Eggshells4weeks|286
Otu00104|EggshellsDay0|234
Otu00104|Feces4weeks|1361
Otu00104|FecesDay0|1246
Otu00105|Eggshells4weeks|16
Otu00105|EggshellsDay0|36
Otu00105|Feces4weeks|2006
Otu00105|FecesDay0|1019
Otu00106|Eggshells4weeks|22
Otu00106|EggshellsDay0|17
Otu00106|Feces4weeks|2826
Otu00106|FecesDay0|173
Otu00107|Eggshells4weeks|32
Otu00107|EggshellsDay0|29
Otu00107|Feces4weeks|1224
Otu00107|FecesDay0|1735
Otu00108|Eggshells4weeks|36
Otu00108|EggshellsDay0|44
Otu00108|Feces4weeks|1380
Otu00108|FecesDay0|1537
Otu00109|Eggshells4weeks|50
Otu00109|EggshellsDay0|37
Otu00109|Feces4weeks|950
Otu00109|FecesDay0|1908
Otu00110|Eggshells4weeks|62
Otu00110|EggshellsDay0|57
Otu00110|Feces4weeks|1357
Otu00110|FecesDay0|1448
Otu00112|Eggshells4weeks|18
Otu00112|EggshellsDay0|4
Otu00112|Feces4weeks|1302
Otu00112|FecesDay0|1584
Otu00113|Eggshells4weeks|30
Otu00113|EggshellsDay0|29
Otu00113|Feces4weeks|971
Otu00113|FecesDay0|1875
Otu00114|Eggshells4weeks|67
Otu00114|EggshellsDay0|50
Otu00114|Feces4weeks|1150
Otu00114|FecesDay0|1584
Otu00115|Eggshells4weeks|39
Otu00115|EggshellsDay0|34
Otu00115|Feces4weeks|1651
Otu00115|FecesDay0|1092
Otu00116|Eggshells4weeks|175
Otu00116|EggshellsDay0|158
Otu00116|Feces4weeks|985
Otu00116|FecesDay0|1474
Otu00117|Eggshells4weeks|46
Otu00117|EggshellsDay0|90
Otu00117|Feces4weeks|1014
Otu00117|FecesDay0|1624
Otu00118|Eggshells4weeks|33
Otu00118|EggshellsDay0|40
Otu00118|Feces4weeks|1549
Otu00118|FecesDay0|1147
Otu00119|Eggshells4weeks|14
Otu00119|EggshellsDay0|13
Otu00119|Feces4weeks|1683
Otu00119|FecesDay0|1043
Otu00120|Eggshells4weeks|12
Otu00120|EggshellsDay0|24
Otu00120|Feces4weeks|1099
Otu00120|FecesDay0|1617
Otu00121|Eggshells4weeks|176
Otu00121|EggshellsDay0|186
Otu00121|Feces4weeks|1456
Otu00121|FecesDay0|866
Otu00122|Eggshells4weeks|1
Otu00122|EggshellsDay0|7
Otu00122|Feces4weeks|110
Otu00122|FecesDay0|2565
Otu00123|Eggshells4weeks|89
Otu00123|EggshellsDay0|148
Otu00123|Feces4weeks|1288
Otu00123|FecesDay0|1156
Otu00124|Eggshells4weeks|14
Otu00124|EggshellsDay0|30
Otu00124|Feces4weeks|1157
Otu00124|FecesDay0|1428
Otu00125|Eggshells4weeks|95
Otu00125|EggshellsDay0|144
Otu00125|Feces4weeks|1628
Otu00125|FecesDay0|740
Otu00126|Eggshells4weeks|599
Otu00126|EggshellsDay0|329
Otu00126|Feces4weeks|795
Otu00126|FecesDay0|802
Otu00127|Eggshells4weeks|79
Otu00127|EggshellsDay0|59
Otu00127|Feces4weeks|968
Otu00127|FecesDay0|1414
Otu00128|Eggshells4weeks|55
Otu00128|EggshellsDay0|137
Otu00128|Feces4weeks|1246
Otu00128|FecesDay0|1064
Otu00129|Eggshells4weeks|75
Otu00129|EggshellsDay0|91
Otu00129|Feces4weeks|1065
Otu00129|FecesDay0|1270
Otu00130|Eggshells4weeks|160
Otu00130|EggshellsDay0|167
Otu00130|Feces4weeks|1102
Otu00130|FecesDay0|1038
Otu00131|Eggshells4weeks|124
Otu00131|EggshellsDay0|58
Otu00131|Feces4weeks|1222
Otu00131|FecesDay0|1045
Otu00132|Eggshells4weeks|163
Otu00132|EggshellsDay0|218
Otu00132|Feces4weeks|1023
Otu00132|FecesDay0|1044
Otu00133|Eggshells4weeks|279
Otu00133|EggshellsDay0|259
Otu00133|Feces4weeks|985
Otu00133|FecesDay0|922
Otu00134|Eggshells4weeks|25
Otu00134|EggshellsDay0|48
Otu00134|Feces4weeks|1132
Otu00134|FecesDay0|1216
Otu00135|Eggshells4weeks|24
Otu00135|EggshellsDay0|22
Otu00135|Feces4weeks|937
Otu00135|FecesDay0|1394
Otu00136|Eggshells4weeks|10
Otu00136|EggshellsDay0|14
Otu00136|Feces4weeks|1260
Otu00136|FecesDay0|1056
Otu00137|Eggshells4weeks|20
Otu00137|EggshellsDay0|30
Otu00137|Feces4weeks|994
Otu00137|FecesDay0|1264
Otu00138|Eggshells4weeks|46
Otu00138|EggshellsDay0|67
Otu00138|Feces4weeks|1207
Otu00138|FecesDay0|968
Otu00139|Eggshells4weeks|16
Otu00139|EggshellsDay0|19
Otu00139|Feces4weeks|1456
Otu00139|FecesDay0|792
Otu00140|Eggshells4weeks|101
Otu00140|EggshellsDay0|94
Otu00140|Feces4weeks|1060
Otu00140|FecesDay0|986
Otu00141|Eggshells4weeks|18
Otu00141|EggshellsDay0|49
Otu00141|Feces4weeks|729
Otu00141|FecesDay0|1445
Otu00142|Eggshells4weeks|24
Otu00142|EggshellsDay0|79
Otu00142|Feces4weeks|417
Otu00142|FecesDay0|1712
Otu00143|Eggshells4weeks|10
Otu00143|EggshellsDay0|14
Otu00143|Feces4weeks|1338
Otu00143|FecesDay0|864
Otu00144|Eggshells4weeks|172
Otu00144|EggshellsDay0|123
Otu00144|Feces4weeks|1500
Otu00144|FecesDay0|409
Otu00145|Eggshells4weeks|172
Otu00145|EggshellsDay0|184
Otu00145|Feces4weeks|1013
Otu00145|FecesDay0|818
Otu00146|Eggshells4weeks|19
Otu00146|EggshellsDay0|15
Otu00146|Feces4weeks|1074
Otu00146|FecesDay0|1067
Otu00147|Eggshells4weeks|86
Otu00147|EggshellsDay0|109
Otu00147|Feces4weeks|1109
Otu00147|FecesDay0|827
Otu00148|Eggshells4weeks|23
Otu00148|EggshellsDay0|21
Otu00148|Feces4weeks|1186
Otu00148|FecesDay0|859
Otu00149|Eggshells4weeks|100
Otu00149|EggshellsDay0|147
Otu00149|Feces4weeks|640
Otu00149|FecesDay0|1201
Otu00150|Eggshells4weeks|10
Otu00150|EggshellsDay0|12
Otu00150|Feces4weeks|1328
Otu00150|FecesDay0|729
Otu00151|Eggshells4weeks|27
Otu00151|EggshellsDay0|23
Otu00151|Feces4weeks|1081
Otu00151|FecesDay0|941
Otu00152|Eggshells4weeks|163
Otu00152|EggshellsDay0|97
Otu00152|Feces4weeks|1141
Otu00152|FecesDay0|668
Otu00153|Eggshells4weeks|21
Otu00153|EggshellsDay0|38
Otu00153|Feces4weeks|732
Otu00153|FecesDay0|1264
Otu00154|Eggshells4weeks|21
Otu00154|EggshellsDay0|27
Otu00154|Feces4weeks|512
Otu00154|FecesDay0|1494
Otu00155|Eggshells4weeks|97
Otu00155|EggshellsDay0|78
Otu00155|Feces4weeks|925
Otu00155|FecesDay0|830
Otu00156|Eggshells4weeks|21
Otu00156|EggshellsDay0|11
Otu00156|Feces4weeks|604
Otu00156|FecesDay0|1390
Otu00157|Eggshells4weeks|48
Otu00157|EggshellsDay0|37
Otu00157|Feces4weeks|988
Otu00157|FecesDay0|888
Otu00158|Eggshells4weeks|42
Otu00158|EggshellsDay0|8
Otu00158|Feces4weeks|1329
Otu00158|FecesDay0|551
Otu00159|Eggshells4weeks|150
Otu00159|EggshellsDay0|150
Otu00159|Feces4weeks|912
Otu00159|FecesDay0|718
Otu00160|Eggshells4weeks|25
Otu00160|EggshellsDay0|9
Otu00160|Feces4weeks|131
Otu00160|FecesDay0|1734
Otu00161|Eggshells4weeks|5
Otu00161|EggshellsDay0|6
Otu00161|Feces4weeks|844
Otu00161|FecesDay0|1011
Otu00162|Eggshells4weeks|53
Otu00162|EggshellsDay0|74
Otu00162|Feces4weeks|1419
Otu00162|FecesDay0|316
Otu00163|Eggshells4weeks|21
Otu00163|EggshellsDay0|23
Otu00163|Feces4weeks|1147
Otu00163|FecesDay0|671
Otu00164|Eggshells4weeks|180
Otu00164|EggshellsDay0|268
Otu00164|Feces4weeks|932
Otu00164|FecesDay0|481
Otu00165|Eggshells4weeks|54
Otu00165|EggshellsDay0|38
Otu00165|Feces4weeks|978
Otu00165|FecesDay0|789
Otu00166|Eggshells4weeks|22
Otu00166|EggshellsDay0|18
Otu00166|Feces4weeks|443
Otu00166|FecesDay0|1371
Otu00167|Eggshells4weeks|207
Otu00167|EggshellsDay0|116
Otu00167|Feces4weeks|559
Otu00167|FecesDay0|961
Otu00168|Eggshells4weeks|56
Otu00168|EggshellsDay0|51
Otu00168|Feces4weeks|609
Otu00168|FecesDay0|1125
Otu00169|Eggshells4weeks|211
Otu00169|EggshellsDay0|192
Otu00169|Feces4weeks|817
Otu00169|FecesDay0|610
Otu00170|Eggshells4weeks|10
Otu00170|EggshellsDay0|16
Otu00170|Feces4weeks|1217
Otu00170|FecesDay0|578
Otu00171|Eggshells4weeks|12
Otu00171|EggshellsDay0|15
Otu00171|Feces4weeks|897
Otu00171|FecesDay0|847
Otu00172|Eggshells4weeks|5
Otu00172|EggshellsDay0|9
Otu00172|Feces4weeks|4
Otu00172|FecesDay0|17
Otu00173|Eggshells4weeks|216
Otu00173|EggshellsDay0|184
Otu00173|Feces4weeks|610
Otu00173|FecesDay0|735
Otu00174|Eggshells4weeks|94
Otu00174|EggshellsDay0|282
Otu00174|Feces4weeks|828
Otu00174|FecesDay0|535
Otu00175|Eggshells4weeks|155
Otu00175|EggshellsDay0|187
Otu00175|Feces4weeks|156
Otu00175|FecesDay0|1226
Otu00176|Eggshells4weeks|2
Otu00176|EggshellsDay0|18
Otu00176|Feces4weeks|1070
Otu00176|FecesDay0|632
Otu00177|Eggshells4weeks|307
Otu00177|EggshellsDay0|394
Otu00177|Feces4weeks|679
Otu00177|FecesDay0|301
Otu00178|Eggshells4weeks|53
Otu00178|EggshellsDay0|68
Otu00178|Feces4weeks|755
Otu00178|FecesDay0|793
Otu00179|Eggshells4weeks|23
Otu00179|EggshellsDay0|2
Otu00179|Feces4weeks|632
Otu00179|FecesDay0|1000
Otu00180|Eggshells4weeks|468
Otu00180|EggshellsDay0|405
Otu00180|Feces4weeks|510
Otu00180|FecesDay0|273
Otu00181|Eggshells4weeks|39
Otu00181|EggshellsDay0|66
Otu00181|Feces4weeks|909
Otu00181|FecesDay0|641
Otu00182|Eggshells4weeks|31
Otu00182|EggshellsDay0|33
Otu00182|Feces4weeks|618
Otu00182|FecesDay0|971
Otu00183|Eggshells4weeks|2
Otu00183|EggshellsDay0|20
Otu00183|Feces4weeks|374
Otu00183|FecesDay0|1242
Otu00185|Eggshells4weeks|20
Otu00185|EggshellsDay0|33
Otu00185|Feces4weeks|875
Otu00185|FecesDay0|692
Otu00186|Eggshells4weeks|5
Otu00186|EggshellsDay0|24
Otu00186|Feces4weeks|959
Otu00186|FecesDay0|631
Otu00187|Eggshells4weeks|58
Otu00187|EggshellsDay0|49
Otu00187|Feces4weeks|881
Otu00187|FecesDay0|625
Otu00188|Eggshells4weeks|12
Otu00188|EggshellsDay0|14
Otu00188|Feces4weeks|780
Otu00188|FecesDay0|804
Otu00189|Eggshells4weeks|166
Otu00189|EggshellsDay0|188
Otu00189|Feces4weeks|564
Otu00189|FecesDay0|686
Otu00190|Eggshells4weeks|13
Otu00190|EggshellsDay0|11
Otu00190|Feces4weeks|830
Otu00190|FecesDay0|748
Otu00191|Eggshells4weeks|21
Otu00191|EggshellsDay0|20
Otu00191|Feces4weeks|755
Otu00191|FecesDay0|798
Otu00192|Eggshells4weeks|17
Otu00192|EggshellsDay0|27
Otu00192|Feces4weeks|642
Otu00192|FecesDay0|900
Otu00193|Eggshells4weeks|21
Otu00193|EggshellsDay0|12
Otu00193|Feces4weeks|746
Otu00193|FecesDay0|802
Otu00194|Eggshells4weeks|135
Otu00194|EggshellsDay0|132
Otu00194|Feces4weeks|700
Otu00194|FecesDay0|612
Otu00195|Eggshells4weeks|95
Otu00195|EggshellsDay0|115
Otu00195|Feces4weeks|717
Otu00195|FecesDay0|650
Otu00196|Eggshells4weeks|30
Otu00196|EggshellsDay0|40
Otu00196|Feces4weeks|805
Otu00196|FecesDay0|696
Otu00197|Eggshells4weeks|13
Otu00197|EggshellsDay0|10
Otu00197|Feces4weeks|820
Otu00197|FecesDay0|725
Otu00198|Eggshells4weeks|166
Otu00198|EggshellsDay0|122
Otu00198|Feces4weeks|729
Otu00198|FecesDay0|527
Otu00199|Eggshells4weeks|10
Otu00199|EggshellsDay0|17
Otu00199|Feces4weeks|848
Otu00199|FecesDay0|652
Otu00200|Eggshells4weeks|12
Otu00200|EggshellsDay0|4
Otu00200|Feces4weeks|1112
Otu00200|FecesDay0|388
Otu00201|Eggshells4weeks|131
Otu00201|EggshellsDay0|151
Otu00201|Feces4weeks|637
Otu00201|FecesDay0|563
Otu00202|Eggshells4weeks|99
Otu00202|EggshellsDay0|163
Otu00202|Feces4weeks|629
Otu00202|FecesDay0|588
Otu00203|Eggshells4weeks|23
Otu00203|EggshellsDay0|46
Otu00203|Feces4weeks|407
Otu00203|FecesDay0|998
Otu00204|Eggshells4weeks|12
Otu00204|EggshellsDay0|4
Otu00204|Feces4weeks|487
Otu00204|FecesDay0|953
Otu00205|Eggshells4weeks|60
Otu00205|EggshellsDay0|82
Otu00205|Feces4weeks|686
Otu00205|FecesDay0|594
Otu00206|Eggshells4weeks|11
Otu00206|EggshellsDay0|11
Otu00206|Feces4weeks|943
Otu00206|FecesDay0|455
Otu00207|Eggshells4weeks|12
Otu00207|EggshellsDay0|4
Otu00207|Feces4weeks|538
Otu00207|FecesDay0|855
Otu00208|Eggshells4weeks|336
Otu00208|EggshellsDay0|403
Otu00208|Feces4weeks|373
Otu00208|FecesDay0|267
Otu00209|Eggshells4weeks|13
Otu00209|EggshellsDay0|14
Otu00209|Feces4weeks|978
Otu00209|FecesDay0|355
Otu00210|Eggshells4weeks|20
Otu00210|EggshellsDay0|15
Otu00210|Feces4weeks|690
Otu00210|FecesDay0|618
Otu00211|Eggshells4weeks|15
Otu00211|EggshellsDay0|15
Otu00211|Feces4weeks|466
Otu00211|FecesDay0|845
Otu00212|Eggshells4weeks|7
Otu00212|EggshellsDay0|67
Otu00212|Feces4weeks|578
Otu00212|FecesDay0|681
Otu00213|Eggshells4weeks|21
Otu00213|EggshellsDay0|11
Otu00213|Feces4weeks|900
Otu00213|FecesDay0|389
Otu00214|Eggshells4weeks|51
Otu00214|EggshellsDay0|84
Otu00214|Feces4weeks|1068
Otu00214|FecesDay0|116
Otu00215|Eggshells4weeks|10
Otu00215|EggshellsDay0|28
Otu00215|Feces4weeks|783
Otu00215|FecesDay0|495
Otu00216|Eggshells4weeks|200
Otu00216|EggshellsDay0|88
Otu00216|Feces4weeks|804
Otu00216|FecesDay0|221
Otu00217|Eggshells4weeks|105
Otu00217|EggshellsDay0|57
Otu00217|Feces4weeks|653
Otu00217|FecesDay0|489
Otu00218|Eggshells4weeks|16
Otu00218|EggshellsDay0|13
Otu00218|Feces4weeks|781
Otu00218|FecesDay0|491
Otu00219|Eggshells4weeks|50
Otu00219|EggshellsDay0|25
Otu00219|Feces4weeks|480
Otu00219|FecesDay0|718
Otu00220|Eggshells4weeks|52
Otu00220|EggshellsDay0|30
Otu00220|Feces4weeks|924
Otu00220|FecesDay0|264
Otu00221|Eggshells4weeks|20
Otu00221|EggshellsDay0|30
Otu00221|Feces4weeks|570
Otu00221|FecesDay0|646
Otu00223|Eggshells4weeks|10
Otu00223|EggshellsDay0|25
Otu00223|Feces4weeks|710
Otu00223|FecesDay0|503
Otu00224|Eggshells4weeks|84
Otu00224|EggshellsDay0|81
Otu00224|Feces4weeks|901
Otu00224|FecesDay0|179
Otu00225|Eggshells4weeks|22
Otu00225|EggshellsDay0|16
Otu00225|Feces4weeks|686
Otu00225|FecesDay0|517
Otu00226|Eggshells4weeks|72
Otu00226|EggshellsDay0|73
Otu00226|Feces4weeks|545
Otu00226|FecesDay0|547
Otu00227|Eggshells4weeks|110
Otu00227|EggshellsDay0|99
Otu00227|Feces4weeks|535
Otu00227|FecesDay0|491
Otu00228|Eggshells4weeks|104
Otu00228|EggshellsDay0|100
Otu00228|Feces4weeks|621
Otu00228|FecesDay0|398
Otu00229|Eggshells4weeks|6
Otu00229|EggshellsDay0|9
Otu00229|Feces4weeks|108
Otu00229|FecesDay0|1080
Otu00230|Eggshells4weeks|14
Otu00230|EggshellsDay0|12
Otu00230|Feces4weeks|583
Otu00230|FecesDay0|591
Otu00231|Eggshells4weeks|15
Otu00231|EggshellsDay0|18
Otu00231|Feces4weeks|454
Otu00231|FecesDay0|712
Otu00232|Eggshells4weeks|385
Otu00232|EggshellsDay0|159
Otu00232|Feces4weeks|496
Otu00232|FecesDay0|143
Otu00233|Eggshells4weeks|36
Otu00233|EggshellsDay0|43
Otu00233|Feces4weeks|522
Otu00233|FecesDay0|581
Otu00234|Eggshells4weeks|18
Otu00234|EggshellsDay0|19
Otu00234|Feces4weeks|523
Otu00234|FecesDay0|620
Otu00235|Eggshells4weeks|58
Otu00235|EggshellsDay0|27
Otu00235|Feces4weeks|570
Otu00235|FecesDay0|524
Otu00236|Eggshells4weeks|28
Otu00236|EggshellsDay0|9
Otu00236|Feces4weeks|568
Otu00236|FecesDay0|564
Otu00237|Eggshells4weeks|104
Otu00237|EggshellsDay0|108
Otu00237|Feces4weeks|482
Otu00237|FecesDay0|468
Otu00238|Eggshells4weeks|11
Otu00238|EggshellsDay0|13
Otu00238|Feces4weeks|745
Otu00238|FecesDay0|382
Otu00239|Eggshells4weeks|46
Otu00239|EggshellsDay0|42
Otu00239|Feces4weeks|541
Otu00239|FecesDay0|509
Otu00240|Eggshells4weeks|38
Otu00240|EggshellsDay0|25
Otu00240|Feces4weeks|838
Otu00240|FecesDay0|233
Otu00241|Eggshells4weeks|46
Otu00241|EggshellsDay0|54
Otu00241|Feces4weeks|582
Otu00241|FecesDay0|451
Otu00242|Eggshells4weeks|33
Otu00242|EggshellsDay0|23
Otu00242|Feces4weeks|590
Otu00242|FecesDay0|480
Otu00243|Eggshells4weeks|222
Otu00243|EggshellsDay0|180
Otu00243|Feces4weeks|246
Otu00243|FecesDay0|477
Otu00244|Eggshells4weeks|28
Otu00244|EggshellsDay0|18
Otu00244|Feces4weeks|412
Otu00244|FecesDay0|640
Otu00245|Eggshells4weeks|19
Otu00245|EggshellsDay0|8
Otu00245|Feces4weeks|593
Otu00245|FecesDay0|458
Otu00246|Eggshells4weeks|18
Otu00246|EggshellsDay0|21
Otu00246|Feces4weeks|451
Otu00246|FecesDay0|547
Otu00247|Eggshells4weeks|11
Otu00247|EggshellsDay0|30
Otu00247|Feces4weeks|192
Otu00247|FecesDay0|789
Otu00248|Eggshells4weeks|180
Otu00248|EggshellsDay0|238
Otu00248|Feces4weeks|339
Otu00248|FecesDay0|263
Otu00249|Eggshells4weeks|15
Otu00249|EggshellsDay0|22
Otu00249|Feces4weeks|566
Otu00249|FecesDay0|375
Otu00250|Eggshells4weeks|22
Otu00250|EggshellsDay0|36
Otu00250|Feces4weeks|552
Otu00250|FecesDay0|359
Otu00251|Eggshells4weeks|14
Otu00251|EggshellsDay0|22
Otu00251|Feces4weeks|420
Otu00251|FecesDay0|509
Otu00252|Eggshells4weeks|219
Otu00252|EggshellsDay0|174
Otu00252|Feces4weeks|280
Otu00252|FecesDay0|287
Otu00253|Eggshells4weeks|12
Otu00253|EggshellsDay0|19
Otu00253|Feces4weeks|395
Otu00253|FecesDay0|532
Otu00254|Eggshells4weeks|29
Otu00254|EggshellsDay0|26
Otu00254|Feces4weeks|354
Otu00254|FecesDay0|548
Otu00255|Eggshells4weeks|32
Otu00255|EggshellsDay0|27
Otu00255|Feces4weeks|420
Otu00255|FecesDay0|467
Otu00256|Eggshells4weeks|10
Otu00256|EggshellsDay0|17
Otu00256|Feces4weeks|176
Otu00256|FecesDay0|742
Otu00257|Eggshells4weeks|45
Otu00257|EggshellsDay0|66
Otu00257|Feces4weeks|594
Otu00257|FecesDay0|239
Otu00258|Eggshells4weeks|44
Otu00258|EggshellsDay0|32
Otu00258|Feces4weeks|437
Otu00258|FecesDay0|429
Otu00259|Eggshells4weeks|141
Otu00259|EggshellsDay0|219
Otu00259|Feces4weeks|318
Otu00259|FecesDay0|259
Otu00260|Eggshells4weeks|13
Otu00260|EggshellsDay0|8
Otu00260|Feces4weeks|495
Otu00260|FecesDay0|419
Otu00261|Eggshells4weeks|115
Otu00261|EggshellsDay0|82
Otu00261|Feces4weeks|519
Otu00261|FecesDay0|217
Otu00262|Eggshells4weeks|147
Otu00262|EggshellsDay0|45
Otu00262|Feces4weeks|550
Otu00262|FecesDay0|188
Otu00263|Eggshells4weeks|45
Otu00263|EggshellsDay0|46
Otu00263|Feces4weeks|394
Otu00263|FecesDay0|439
Otu00264|Eggshells4weeks|54
Otu00264|EggshellsDay0|33
Otu00264|Feces4weeks|494
Otu00264|FecesDay0|336
Otu00265|Eggshells4weeks|15
Otu00265|EggshellsDay0|20
Otu00265|Feces4weeks|412
Otu00265|FecesDay0|467
Otu00266|Eggshells4weeks|301
Otu00266|EggshellsDay0|271
Otu00266|Feces4weeks|203
Otu00266|FecesDay0|132
Otu00267|Eggshells4weeks|107
Otu00267|EggshellsDay0|135
Otu00267|Feces4weeks|437
Otu00267|FecesDay0|226
Otu00268|Eggshells4weeks|13
Otu00268|EggshellsDay0|15
Otu00268|Feces4weeks|499
Otu00268|FecesDay0|373
Otu00269|Eggshells4weeks|39
Otu00269|EggshellsDay0|25
Otu00269|Feces4weeks|570
Otu00269|FecesDay0|263
Otu00270|Eggshells4weeks|52
Otu00270|EggshellsDay0|60
Otu00270|Feces4weeks|391
Otu00270|FecesDay0|390
Otu00271|Eggshells4weeks|30
Otu00271|EggshellsDay0|31
Otu00271|Feces4weeks|456
Otu00271|FecesDay0|372
Otu00272|Eggshells4weeks|15
Otu00272|EggshellsDay0|34
Otu00272|Feces4weeks|338
Otu00272|FecesDay0|499
Otu00273|Eggshells4weeks|173
Otu00273|EggshellsDay0|130
Otu00273|Feces4weeks|359
Otu00273|FecesDay0|215
Otu00274|Eggshells4weeks|5
Otu00274|EggshellsDay0|5
Otu00274|Feces4weeks|462
Otu00274|FecesDay0|403
Otu00275|Eggshells4weeks|181
Otu00275|EggshellsDay0|107
Otu00275|Feces4weeks|333
Otu00275|FecesDay0|238
Otu00276|Eggshells4weeks|54
Otu00276|EggshellsDay0|64
Otu00276|Feces4weeks|530
Otu00276|FecesDay0|211
Otu00277|Eggshells4weeks|12
Otu00277|EggshellsDay0|17
Otu00277|Feces4weeks|322
Otu00277|FecesDay0|504
Otu00278|Eggshells4weeks|125
Otu00278|EggshellsDay0|194
Otu00278|Feces4weeks|211
Otu00278|FecesDay0|312
Otu00279|Eggshells4weeks|143
Otu00279|EggshellsDay0|181
Otu00279|Feces4weeks|294
Otu00279|FecesDay0|219
Otu00280|Eggshells4weeks|50
Otu00280|EggshellsDay0|67
Otu00280|Feces4weeks|285
Otu00280|FecesDay0|421
Otu00281|Eggshells4weeks|118
Otu00281|EggshellsDay0|116
Otu00281|Feces4weeks|309
Otu00281|FecesDay0|280
Otu00282|Eggshells4weeks|2
Otu00282|EggshellsDay0|9
Otu00282|Feces4weeks|519
Otu00282|FecesDay0|284
Otu00283|Eggshells4weeks|71
Otu00283|EggshellsDay0|40
Otu00283|Feces4weeks|486
Otu00283|FecesDay0|222
Otu00284|Eggshells4weeks|10
Otu00284|EggshellsDay0|6
Otu00284|Feces4weeks|220
Otu00284|FecesDay0|581
Otu00285|Eggshells4weeks|23
Otu00285|EggshellsDay0|29
Otu00285|Feces4weeks|489
Otu00285|FecesDay0|274
Otu00286|Eggshells4weeks|153
Otu00286|EggshellsDay0|143
Otu00286|Feces4weeks|305
Otu00286|FecesDay0|202
Otu00287|Eggshells4weeks|16
Otu00287|EggshellsDay0|10
Otu00287|Feces4weeks|33
Otu00287|FecesDay0|734
Otu00288|Eggshells4weeks|13
Otu00288|EggshellsDay0|19
Otu00288|Feces4weeks|376
Otu00288|FecesDay0|383
Otu00289|Eggshells4weeks|16
Otu00289|EggshellsDay0|20
Otu00289|Feces4weeks|457
Otu00289|FecesDay0|291
Otu00290|Eggshells4weeks|26
Otu00290|EggshellsDay0|15
Otu00290|Feces4weeks|322
Otu00290|FecesDay0|427
Otu00291|Eggshells4weeks|193
Otu00291|EggshellsDay0|203
Otu00291|Feces4weeks|243
Otu00291|FecesDay0|147
Otu00292|Eggshells4weeks|41
Otu00292|EggshellsDay0|36
Otu00292|Feces4weeks|682
Otu00292|FecesDay0|24
Otu00293|Eggshells4weeks|65
Otu00293|EggshellsDay0|162
Otu00293|Feces4weeks|220
Otu00293|FecesDay0|326
Otu00294|Eggshells4weeks|16
Otu00294|EggshellsDay0|47
Otu00294|Feces4weeks|193
Otu00294|FecesDay0|515
Otu00295|Eggshells4weeks|33
Otu00295|EggshellsDay0|31
Otu00295|Feces4weeks|396
Otu00295|FecesDay0|308
Otu00296|Eggshells4weeks|1
Otu00296|EggshellsDay0|6
Otu00296|Feces4weeks|740
Otu00296|FecesDay0|20
Otu00297|Eggshells4weeks|21
Otu00297|EggshellsDay0|24
Otu00297|Feces4weeks|424
Otu00297|FecesDay0|290
Otu00298|Eggshells4weeks|62
Otu00298|EggshellsDay0|38
Otu00298|Feces4weeks|445
Otu00298|FecesDay0|213
Otu00300|Eggshells4weeks|5
Otu00300|EggshellsDay0|2
Otu00300|Feces4weeks|381
Otu00300|FecesDay0|366
Otu00301|Eggshells4weeks|125
Otu00301|EggshellsDay0|95
Otu00301|Feces4weeks|367
Otu00301|FecesDay0|156
Otu00302|Eggshells4weeks|49
Otu00302|EggshellsDay0|49
Otu00302|Feces4weeks|452
Otu00302|FecesDay0|189
Otu00303|Eggshells4weeks|5
Otu00303|EggshellsDay0|10
Otu00303|Feces4weeks|421
Otu00303|FecesDay0|296
Otu00304|Eggshells4weeks|4
Otu00304|EggshellsDay0|3
Otu00304|Feces4weeks|452
Otu00304|FecesDay0|267
Otu00305|Eggshells4weeks|32
Otu00305|EggshellsDay0|14
Otu00305|Feces4weeks|388
Otu00305|FecesDay0|289
Otu00306|Eggshells4weeks|17
Otu00306|EggshellsDay0|17
Otu00306|Feces4weeks|265
Otu00306|FecesDay0|417
Otu00307|Eggshells4weeks|77
Otu00307|EggshellsDay0|92
Otu00307|Feces4weeks|401
Otu00307|FecesDay0|142
Otu00308|Eggshells4weeks|32
Otu00308|EggshellsDay0|23
Otu00308|Feces4weeks|433
Otu00308|FecesDay0|223
Otu00309|Eggshells4weeks|3
Otu00309|EggshellsDay0|3
Otu00309|Feces4weeks|435
Otu00309|FecesDay0|264
Otu00310|Eggshells4weeks|24
Otu00310|EggshellsDay0|42
Otu00310|Feces4weeks|356
Otu00310|FecesDay0|281
Otu00312|Eggshells4weeks|130
Otu00312|EggshellsDay0|140
Otu00312|Feces4weeks|256
Otu00312|FecesDay0|176
Otu00313|Eggshells4weeks|207
Otu00313|EggshellsDay0|141
Otu00313|Feces4weeks|216
Otu00313|FecesDay0|136
Otu00314|Eggshells4weeks|50
Otu00314|EggshellsDay0|48
Otu00314|Feces4weeks|278
Otu00314|FecesDay0|324
Otu00315|Eggshells4weeks|52
Otu00315|EggshellsDay0|49
Otu00315|Feces4weeks|308
Otu00315|FecesDay0|286
Otu00317|Eggshells4weeks|10
Otu00317|EggshellsDay0|24
Otu00317|Feces4weeks|446
Otu00317|FecesDay0|209
Otu00318|Eggshells4weeks|98
Otu00318|EggshellsDay0|120
Otu00318|Feces4weeks|223
Otu00318|FecesDay0|247
Otu00319|Eggshells4weeks|63
Otu00319|EggshellsDay0|123
Otu00319|Feces4weeks|285
Otu00319|FecesDay0|216
Otu00320|Eggshells4weeks|39
Otu00320|EggshellsDay0|29
Otu00320|Feces4weeks|427
Otu00320|FecesDay0|191
Otu00321|Eggshells4weeks|67
Otu00321|EggshellsDay0|57
Otu00321|Feces4weeks|387
Otu00321|FecesDay0|171
Otu00322|Eggshells4weeks|105
Otu00322|EggshellsDay0|74
Otu00322|Feces4weeks|284
Otu00322|FecesDay0|216
Otu00323|Eggshells4weeks|3
Otu00323|EggshellsDay0|14
Otu00323|Feces4weeks|462
Otu00323|FecesDay0|195
Otu00324|Eggshells4weeks|39
Otu00324|EggshellsDay0|41
Otu00324|Feces4weeks|371
Otu00324|FecesDay0|221
Otu00325|Eggshells4weeks|73
Otu00325|EggshellsDay0|81
Otu00325|Feces4weeks|238
Otu00325|FecesDay0|279
Otu00326|Eggshells4weeks|6
Otu00326|EggshellsDay0|3
Otu00326|Feces4weeks|287
Otu00326|FecesDay0|374
Otu00327|Eggshells4weeks|10
Otu00327|EggshellsDay0|19
Otu00327|Feces4weeks|255
Otu00327|FecesDay0|385
Otu00328|Eggshells4weeks|91
Otu00328|EggshellsDay0|63
Otu00328|Feces4weeks|352
Otu00328|FecesDay0|161
Otu00329|Eggshells4weeks|188
Otu00329|EggshellsDay0|213
Otu00329|Feces4weeks|134
Otu00329|FecesDay0|128
Otu00330|Eggshells4weeks|61
Otu00330|EggshellsDay0|71
Otu00330|Feces4weeks|295
Otu00330|FecesDay0|234
Otu00331|Eggshells4weeks|33
Otu00331|EggshellsDay0|34
Otu00331|Feces4weeks|262
Otu00331|FecesDay0|330
Otu00332|Eggshells4weeks|23
Otu00332|EggshellsDay0|25
Otu00332|Feces4weeks|384
Otu00332|FecesDay0|227
Otu00333|Eggshells4weeks|46
Otu00333|EggshellsDay0|60
Otu00333|Feces4weeks|318
Otu00333|FecesDay0|227
Otu00334|Eggshells4weeks|31
Otu00334|EggshellsDay0|49
Otu00334|Feces4weeks|335
Otu00334|FecesDay0|227
Otu00335|Eggshells4weeks|70
Otu00335|EggshellsDay0|52
Otu00335|Feces4weeks|316
Otu00335|FecesDay0|203
Otu00336|Eggshells4weeks|33
Otu00336|EggshellsDay0|23
Otu00336|Feces4weeks|286
Otu00336|FecesDay0|288
Otu00337|Eggshells4weeks|3
Otu00337|EggshellsDay0|8
Otu00337|Feces4weeks|383
Otu00337|FecesDay0|235
Otu00338|Eggshells4weeks|53
Otu00338|EggshellsDay0|57
Otu00338|Feces4weeks|175
Otu00338|FecesDay0|337
Otu00339|Eggshells4weeks|22
Otu00339|EggshellsDay0|33
Otu00339|Feces4weeks|239
Otu00339|FecesDay0|323
Otu00340|Eggshells4weeks|31
Otu00340|EggshellsDay0|25
Otu00340|Feces4weeks|450
Otu00340|FecesDay0|108
Otu00341|Eggshells4weeks|42
Otu00341|EggshellsDay0|31
Otu00341|Feces4weeks|359
Otu00341|FecesDay0|177
Otu00342|Eggshells4weeks|7
Otu00342|EggshellsDay0|28
Otu00342|Feces4weeks|76
Otu00342|FecesDay0|495
Otu00343|Eggshells4weeks|51
Otu00343|EggshellsDay0|63
Otu00343|Feces4weeks|273
Otu00343|FecesDay0|209
Otu00344|Eggshells4weeks|4
Otu00344|EggshellsDay0|2
Otu00344|Feces4weeks|332
Otu00344|FecesDay0|250
Otu00345|Eggshells4weeks|9
Otu00345|EggshellsDay0|4
Otu00345|Feces4weeks|346
Otu00345|FecesDay0|228
Otu00346|Eggshells4weeks|6
Otu00346|EggshellsDay0|33
Otu00346|Feces4weeks|525
Otu00346|FecesDay0|6
Otu00347|Eggshells4weeks|73
Otu00347|EggshellsDay0|90
Otu00347|Feces4weeks|126
Otu00347|FecesDay0|279
Otu00348|Eggshells4weeks|31
Otu00348|EggshellsDay0|27
Otu00348|Feces4weeks|241
Otu00348|FecesDay0|267
Otu00349|Eggshells4weeks|62
Otu00349|EggshellsDay0|72
Otu00349|Feces4weeks|21
Otu00349|FecesDay0|406
Otu00350|Eggshells4weeks|14
Otu00350|EggshellsDay0|13
Otu00350|Feces4weeks|359
Otu00350|FecesDay0|171
Otu00351|Eggshells4weeks|25
Otu00351|EggshellsDay0|14
Otu00351|Feces4weeks|303
Otu00351|FecesDay0|214
Otu00352|Eggshells4weeks|65
Otu00352|EggshellsDay0|34
Otu00352|Feces4weeks|257
Otu00352|FecesDay0|194
Otu00353|Eggshells4weeks|160
Otu00353|EggshellsDay0|79
Otu00353|Feces4weeks|156
Otu00353|FecesDay0|155
Otu00354|Eggshells4weeks|17
Otu00354|EggshellsDay0|18
Otu00354|Feces4weeks|260
Otu00354|FecesDay0|251
Otu00355|Eggshells4weeks|41
Otu00355|EggshellsDay0|42
Otu00355|Feces4weeks|231
Otu00355|FecesDay0|229
Otu00356|Eggshells4weeks|70
Otu00356|EggshellsDay0|73
Otu00356|Feces4weeks|239
Otu00356|FecesDay0|160
Otu00357|Eggshells4weeks|51
Otu00357|EggshellsDay0|61
Otu00357|Feces4weeks|162
Otu00357|FecesDay0|263
Otu00358|Eggshells4weeks|23
Otu00358|EggshellsDay0|17
Otu00358|Feces4weeks|324
Otu00358|FecesDay0|167
Otu00359|Eggshells4weeks|24
Otu00359|EggshellsDay0|20
Otu00359|Feces4weeks|408
Otu00359|FecesDay0|74
Otu00360|Eggshells4weeks|33
Otu00360|EggshellsDay0|42
Otu00360|Feces4weeks|130
Otu00360|FecesDay0|321
Otu00361|Eggshells4weeks|39
Otu00361|EggshellsDay0|25
Otu00361|Feces4weeks|210
Otu00361|FecesDay0|251
Otu00362|Eggshells4weeks|15
Otu00362|EggshellsDay0|6
Otu00362|Feces4weeks|341
Otu00362|FecesDay0|162
Otu00363|Eggshells4weeks|105
Otu00363|EggshellsDay0|124
Otu00363|Feces4weeks|186
Otu00363|FecesDay0|108
Otu00364|Eggshells4weeks|99
Otu00364|EggshellsDay0|115
Otu00364|Feces4weeks|200
Otu00364|FecesDay0|101
Otu00365|Eggshells4weeks|79
Otu00365|EggshellsDay0|100
Otu00365|Feces4weeks|191
Otu00365|FecesDay0|140
Otu00366|Eggshells4weeks|96
Otu00366|EggshellsDay0|130
Otu00366|Feces4weeks|151
Otu00366|FecesDay0|132
Otu00367|Eggshells4weeks|11
Otu00367|EggshellsDay0|38
Otu00367|Feces4weeks|283
Otu00367|FecesDay0|177
Otu00368|Eggshells4weeks|12
Otu00368|EggshellsDay0|6
Otu00368|Feces4weeks|289
Otu00368|FecesDay0|199
Otu00369|Eggshells4weeks|17
Otu00369|EggshellsDay0|23
Otu00369|Feces4weeks|292
Otu00369|FecesDay0|170
Otu00370|Eggshells4weeks|10
Otu00370|EggshellsDay0|7
Otu00370|Feces4weeks|69
Otu00370|FecesDay0|415
Otu00371|Eggshells4weeks|37
Otu00371|EggshellsDay0|41
Otu00371|Feces4weeks|279
Otu00371|FecesDay0|142
Otu00373|Eggshells4weeks|3
Otu00373|EggshellsDay0|7
Otu00373|Feces4weeks|216
Otu00373|FecesDay0|271
Otu00374|Eggshells4weeks|89
Otu00374|EggshellsDay0|71
Otu00374|Feces4weeks|184
Otu00374|FecesDay0|153
Otu00375|Eggshells4weeks|5
Otu00375|EggshellsDay0|15
Otu00375|Feces4weeks|259
Otu00375|FecesDay0|218
Otu00376|Eggshells4weeks|31
Otu00376|EggshellsDay0|30
Otu00376|Feces4weeks|232
Otu00376|FecesDay0|203
Otu00377|Eggshells4weeks|11
Otu00377|EggshellsDay0|7
Otu00377|Feces4weeks|95
Otu00377|FecesDay0|383
Otu00378|Eggshells4weeks|13
Otu00378|EggshellsDay0|10
Otu00378|Feces4weeks|389
Otu00378|FecesDay0|80
Otu00380|Eggshells4weeks|181
Otu00380|EggshellsDay0|187
Otu00380|Feces4weeks|63
Otu00380|FecesDay0|53
Otu00381|Eggshells4weeks|37
Otu00381|EggshellsDay0|51
Otu00381|Feces4weeks|212
Otu00381|FecesDay0|181
Otu00382|Eggshells4weeks|79
Otu00382|EggshellsDay0|98
Otu00382|Feces4weeks|176
Otu00382|FecesDay0|123
Otu00383|Eggshells4weeks|7
Otu00383|EggshellsDay0|2
Otu00383|Feces4weeks|332
Otu00383|FecesDay0|132
Otu00384|Eggshells4weeks|16
Otu00384|EggshellsDay0|7
Otu00384|Feces4weeks|398
Otu00384|FecesDay0|51
Otu00385|Eggshells4weeks|17
Otu00385|EggshellsDay0|18
Otu00385|Feces4weeks|177
Otu00385|FecesDay0|259
Otu00386|Eggshells4weeks|58
Otu00386|EggshellsDay0|69
Otu00386|Feces4weeks|199
Otu00386|FecesDay0|143
Otu00387|Eggshells4weeks|94
Otu00387|EggshellsDay0|118
Otu00387|Feces4weeks|152
Otu00387|FecesDay0|103
Otu00388|Eggshells4weeks|3
Otu00388|EggshellsDay0|1
Otu00388|Feces4weeks|263
Otu00388|FecesDay0|199
Otu00389|Eggshells4weeks|128
Otu00389|EggshellsDay0|115
Otu00389|Feces4weeks|123
Otu00389|FecesDay0|100
Otu00391|Eggshells4weeks|66
Otu00391|EggshellsDay0|37
Otu00391|Feces4weeks|118
Otu00391|FecesDay0|242
Otu00392|Eggshells4weeks|6
Otu00392|EggshellsDay0|8
Otu00392|Feces4weeks|244
Otu00392|FecesDay0|204
Otu00393|Eggshells4weeks|68
Otu00393|EggshellsDay0|99
Otu00393|Feces4weeks|145
Otu00393|FecesDay0|147
Otu00394|Eggshells4weeks|41
Otu00394|EggshellsDay0|35
Otu00394|Feces4weeks|217
Otu00394|FecesDay0|162
Otu00395|Eggshells4weeks|10
Otu00395|EggshellsDay0|34
Otu00395|Feces4weeks|384
Otu00395|FecesDay0|23
Otu00396|Eggshells4weeks|16
Otu00396|EggshellsDay0|1
Otu00396|Feces4weeks|291
Otu00396|FecesDay0|139
Otu00397|Eggshells4weeks|17
Otu00397|EggshellsDay0|24
Otu00397|Feces4weeks|309
Otu00397|FecesDay0|97
Otu00399|Eggshells4weeks|5
Otu00399|EggshellsDay0|21
Otu00399|Feces4weeks|388
Otu00399|FecesDay0|32
Otu00400|Eggshells4weeks|12
Otu00400|EggshellsDay0|11
Otu00400|Feces4weeks|267
Otu00400|FecesDay0|155
Otu00401|Eggshells4weeks|122
Otu00401|EggshellsDay0|134
Otu00401|Feces4weeks|105
Otu00401|FecesDay0|81
Otu00402|Eggshells4weeks|31
Otu00402|EggshellsDay0|29
Otu00402|Feces4weeks|155
Otu00402|FecesDay0|222
Otu00403|Eggshells4weeks|2
Otu00403|EggshellsDay0|6
Otu00403|Feces4weeks|233
Otu00403|FecesDay0|196
Otu00404|Eggshells4weeks|35
Otu00404|EggshellsDay0|32
Otu00404|Feces4weeks|224
Otu00404|FecesDay0|145
Otu00405|Eggshells4weeks|65
Otu00405|EggshellsDay0|71
Otu00405|Feces4weeks|146
Otu00405|FecesDay0|150
Otu00406|Eggshells4weeks|23
Otu00406|EggshellsDay0|16
Otu00406|Feces4weeks|92
Otu00406|FecesDay0|300
Otu00407|Eggshells4weeks|4
Otu00407|EggshellsDay0|1
Otu00407|Feces4weeks|25
Otu00407|FecesDay0|399
Otu00408|Eggshells4weeks|104
Otu00408|EggshellsDay0|110
Otu00408|Feces4weeks|119
Otu00408|FecesDay0|90
Otu00409|Eggshells4weeks|10
Otu00409|EggshellsDay0|17
Otu00409|Feces4weeks|238
Otu00409|FecesDay0|158
Otu00410|Eggshells4weeks|21
Otu00410|EggshellsDay0|21
Otu00410|Feces4weeks|226
Otu00410|FecesDay0|155
Otu00411|Eggshells4weeks|63
Otu00411|EggshellsDay0|92
Otu00411|Feces4weeks|157
Otu00411|FecesDay0|110
Otu00412|Eggshells4weeks|8
Otu00412|EggshellsDay0|11
Otu00412|Feces4weeks|137
Otu00412|FecesDay0|265
Otu00413|Eggshells4weeks|57
Otu00413|EggshellsDay0|75
Otu00413|Feces4weeks|174
Otu00413|FecesDay0|89
Otu00414|Eggshells4weeks|35
Otu00414|EggshellsDay0|25
Otu00414|Feces4weeks|127
Otu00414|FecesDay0|228
Otu00415|Eggshells4weeks|24
Otu00415|EggshellsDay0|22
Otu00415|Feces4weeks|207
Otu00415|FecesDay0|162
Otu00416|Eggshells4weeks|21
Otu00416|EggshellsDay0|6
Otu00416|Feces4weeks|224
Otu00416|FecesDay0|162
Otu00417|Eggshells4weeks|153
Otu00417|EggshellsDay0|178
Otu00417|Feces4weeks|18
Otu00417|FecesDay0|61
Otu00418|Eggshells4weeks|110
Otu00418|EggshellsDay0|93
Otu00418|Feces4weeks|115
Otu00418|FecesDay0|90
Otu00419|Eggshells4weeks|16
Otu00419|EggshellsDay0|21
Otu00419|Feces4weeks|223
Otu00419|FecesDay0|147
Otu00420|Eggshells4weeks|78
Otu00420|EggshellsDay0|229
Otu00420|Feces4weeks|65
Otu00420|FecesDay0|34
Otu00421|Eggshells4weeks|166
Otu00421|EggshellsDay0|158
Otu00421|Feces4weeks|28
Otu00421|FecesDay0|53
Otu00422|Eggshells4weeks|109
Otu00422|EggshellsDay0|109
Otu00422|Feces4weeks|103
Otu00422|FecesDay0|84
Otu00423|Eggshells4weeks|18
Otu00423|EggshellsDay0|11
Otu00423|Feces4weeks|243
Otu00423|FecesDay0|132
Otu00424|Eggshells4weeks|50
Otu00424|EggshellsDay0|43
Otu00424|Feces4weeks|122
Otu00424|FecesDay0|188
Otu00426|Eggshells4weeks|23
Otu00426|EggshellsDay0|19
Otu00426|Feces4weeks|160
Otu00426|FecesDay0|200
Otu00427|Eggshells4weeks|21
Otu00427|EggshellsDay0|13
Otu00427|Feces4weeks|237
Otu00427|FecesDay0|130
Otu00428|Eggshells4weeks|5
Otu00428|EggshellsDay0|18
Otu00428|Feces4weeks|148
Otu00428|FecesDay0|228
Otu00429|Eggshells4weeks|118
Otu00429|EggshellsDay0|153
Otu00429|Feces4weeks|69
Otu00429|FecesDay0|56
Otu00430|Eggshells4weeks|16
Otu00430|EggshellsDay0|16
Otu00430|Feces4weeks|225
Otu00430|FecesDay0|136
Otu00431|Eggshells4weeks|37
Otu00431|EggshellsDay0|46
Otu00431|Feces4weeks|190
Otu00431|FecesDay0|119
Otu00432|Eggshells4weeks|57
Otu00432|EggshellsDay0|69
Otu00432|Feces4weeks|141
Otu00432|FecesDay0|122
Otu00433|Eggshells4weeks|33
Otu00433|EggshellsDay0|34
Otu00433|Feces4weeks|181
Otu00433|FecesDay0|139
Otu00434|Eggshells4weeks|50
Otu00434|EggshellsDay0|18
Otu00434|Feces4weeks|173
Otu00434|FecesDay0|144
Otu00435|Eggshells4weeks|45
Otu00435|EggshellsDay0|62
Otu00435|Feces4weeks|157
Otu00435|FecesDay0|121
Otu00436|Eggshells4weeks|19
Otu00436|EggshellsDay0|13
Otu00436|Feces4weeks|226
Otu00436|FecesDay0|125
Otu00437|Eggshells4weeks|48
Otu00437|EggshellsDay0|45
Otu00437|Feces4weeks|189
Otu00437|FecesDay0|100
Otu00438|Eggshells4weeks|17
Otu00438|EggshellsDay0|31
Otu00438|Feces4weeks|212
Otu00438|FecesDay0|120
Otu00439|Eggshells4weeks|39
Otu00439|EggshellsDay0|27
Otu00439|Feces4weeks|190
Otu00439|FecesDay0|123
Otu00440|Eggshells4weeks|2
Otu00440|EggshellsDay0|3
Otu00440|Feces4weeks|234
Otu00440|FecesDay0|139
Otu00441|Eggshells4weeks|16
Otu00441|EggshellsDay0|28
Otu00441|Feces4weeks|214
Otu00441|FecesDay0|120
Otu00442|Eggshells4weeks|23
Otu00442|EggshellsDay0|14
Otu00442|Feces4weeks|155
Otu00442|FecesDay0|183
Otu00443|Eggshells4weeks|27
Otu00443|EggshellsDay0|17
Otu00443|Feces4weeks|218
Otu00443|FecesDay0|113
Otu00444|Eggshells4weeks|41
Otu00444|EggshellsDay0|63
Otu00444|Feces4weeks|175
Otu00444|FecesDay0|95
Otu00445|Eggshells4weeks|80
Otu00445|EggshellsDay0|64
Otu00445|Feces4weeks|167
Otu00445|FecesDay0|57
Otu00446|Eggshells4weeks|8
Otu00446|EggshellsDay0|24
Otu00446|Feces4weeks|159
Otu00446|FecesDay0|176
Otu00447|Eggshells4weeks|20
Otu00447|EggshellsDay0|31
Otu00447|Feces4weeks|116
Otu00447|FecesDay0|200
Otu00448|Eggshells4weeks|9
Otu00448|EggshellsDay0|6
Otu00448|Feces4weeks|226
Otu00448|FecesDay0|125
Otu00449|Eggshells4weeks|42
Otu00449|EggshellsDay0|47
Otu00449|Feces4weeks|111
Otu00449|FecesDay0|165
Otu00450|Eggshells4weeks|77
Otu00450|EggshellsDay0|57
Otu00450|Feces4weeks|127
Otu00450|FecesDay0|102
Otu00451|Eggshells4weeks|106
Otu00451|EggshellsDay0|108
Otu00451|Feces4weeks|99
Otu00451|FecesDay0|50
Otu00452|Eggshells4weeks|14
Otu00452|EggshellsDay0|13
Otu00452|Feces4weeks|72
Otu00452|FecesDay0|263
Otu00453|Eggshells4weeks|7
Otu00453|EggshellsDay0|18
Otu00453|Feces4weeks|312
Otu00453|FecesDay0|25
Otu00454|Eggshells4weeks|48
Otu00454|EggshellsDay0|28
Otu00454|Feces4weeks|122
Otu00454|FecesDay0|162
Otu00455|Eggshells4weeks|3
Otu00455|EggshellsDay0|3
Otu00455|Feces4weeks|191
Otu00455|FecesDay0|163
Otu00456|Eggshells4weeks|11
Otu00456|EggshellsDay0|10
Otu00456|Feces4weeks|58
Otu00456|FecesDay0|276
Otu00457|Eggshells4weeks|52
Otu00457|EggshellsDay0|51
Otu00457|Feces4weeks|106
Otu00457|FecesDay0|146
Otu00458|Eggshells4weeks|65
Otu00458|EggshellsDay0|65
Otu00458|Feces4weeks|110
Otu00458|FecesDay0|114
Otu00459|Eggshells4weeks|74
Otu00459|EggshellsDay0|99
Otu00459|Feces4weeks|112
Otu00459|FecesDay0|67
Otu00460|Eggshells4weeks|11
Otu00460|EggshellsDay0|4
Otu00460|Feces4weeks|61
Otu00460|FecesDay0|270
Otu00461|Eggshells4weeks|65
Otu00461|EggshellsDay0|78
Otu00461|Feces4weeks|105
Otu00461|FecesDay0|97
Otu00462|Eggshells4weeks|1
Otu00462|EggshellsDay0|1
Otu00462|Feces4weeks|179
Otu00462|FecesDay0|163
Otu00463|Eggshells4weeks|66
Otu00463|EggshellsDay0|40
Otu00463|Feces4weeks|112
Otu00463|FecesDay0|126
Otu00464|Eggshells4weeks|2
Otu00464|EggshellsDay0|1
Otu00464|Feces4weeks|219
Otu00464|FecesDay0|122
Otu00465|Eggshells4weeks|32
Otu00465|EggshellsDay0|11
Otu00465|Feces4weeks|211
Otu00465|FecesDay0|88
Otu00466|Eggshells4weeks|21
Otu00466|EggshellsDay0|43
Otu00466|Feces4weeks|111
Otu00466|FecesDay0|165
Otu00467|Eggshells4weeks|24
Otu00467|EggshellsDay0|15
Otu00467|Feces4weeks|239
Otu00467|FecesDay0|62
Otu00468|Eggshells4weeks|26
Otu00468|EggshellsDay0|49
Otu00468|Feces4weeks|175
Otu00468|FecesDay0|87
Otu00469|Eggshells4weeks|50
Otu00469|EggshellsDay0|93
Otu00469|Feces4weeks|100
Otu00469|FecesDay0|92
Otu00470|Eggshells4weeks|63
Otu00470|EggshellsDay0|29
Otu00470|Feces4weeks|198
Otu00470|FecesDay0|43
Otu00471|Eggshells4weeks|20
Otu00471|EggshellsDay0|19
Otu00471|Feces4weeks|153
Otu00471|FecesDay0|139
Otu00472|Eggshells4weeks|4
Otu00472|EggshellsDay0|1
Otu00472|Feces4weeks|216
Otu00472|FecesDay0|102
Otu00473|Eggshells4weeks|1
Otu00473|EggshellsDay0|12
Otu00473|Feces4weeks|31
Otu00473|FecesDay0|286
Otu00474|Eggshells4weeks|47
Otu00474|EggshellsDay0|46
Otu00474|Feces4weeks|105
Otu00474|FecesDay0|131
Otu00475|Eggshells4weeks|48
Otu00475|EggshellsDay0|53
Otu00475|Feces4weeks|130
Otu00475|FecesDay0|96
Otu00476|Eggshells4weeks|43
Otu00476|EggshellsDay0|54
Otu00476|Feces4weeks|128
Otu00476|FecesDay0|101
Otu00478|Eggshells4weeks|34
Otu00478|EggshellsDay0|35
Otu00478|Feces4weeks|155
Otu00478|FecesDay0|97
Otu00479|Eggshells4weeks|1
Otu00479|EggshellsDay0|2
Otu00479|Feces4weeks|207
Otu00479|FecesDay0|111
Otu00480|Eggshells4weeks|6
Otu00480|EggshellsDay0|5
Otu00480|Feces4weeks|172
Otu00480|FecesDay0|132
Otu00481|Eggshells4weeks|102
Otu00481|EggshellsDay0|73
Otu00481|Feces4weeks|82
Otu00481|FecesDay0|61
Otu00482|Eggshells4weeks|21
Otu00482|EggshellsDay0|24
Otu00482|Feces4weeks|70
Otu00482|FecesDay0|203
Otu00483|Eggshells4weeks|70
Otu00483|EggshellsDay0|93
Otu00483|Feces4weeks|73
Otu00483|FecesDay0|81
Otu00484|Eggshells4weeks|10
Otu00484|EggshellsDay0|18
Otu00484|Feces4weeks|185
Otu00484|FecesDay0|104
Otu00485|Eggshells4weeks|205
Otu00485|EggshellsDay0|24
Otu00485|Feces4weeks|57
Otu00485|FecesDay0|31
Otu00486|Eggshells4weeks|69
Otu00486|EggshellsDay0|60
Otu00486|Feces4weeks|155
Otu00486|FecesDay0|32
Otu00488|Eggshells4weeks|73
Otu00488|EggshellsDay0|44
Otu00488|Feces4weeks|89
Otu00488|FecesDay0|108
Otu00489|Eggshells4weeks|38
Otu00489|EggshellsDay0|36
Otu00489|Feces4weeks|60
Otu00489|FecesDay0|178
Otu00490|Eggshells4weeks|76
Otu00490|EggshellsDay0|53
Otu00490|Feces4weeks|60
Otu00490|FecesDay0|122
Otu00491|Eggshells4weeks|38
Otu00491|EggshellsDay0|31
Otu00491|Feces4weeks|116
Otu00491|FecesDay0|124
Otu00492|Eggshells4weeks|16
Otu00492|EggshellsDay0|17
Otu00492|Feces4weeks|119
Otu00492|FecesDay0|156
Otu00493|Eggshells4weeks|45
Otu00493|EggshellsDay0|34
Otu00493|Feces4weeks|111
Otu00493|FecesDay0|117
Otu00494|Eggshells4weeks|10
Otu00494|EggshellsDay0|7
Otu00494|Feces4weeks|88
Otu00494|FecesDay0|202
Otu00495|Eggshells4weeks|23
Otu00495|EggshellsDay0|19
Otu00495|Feces4weeks|143
Otu00495|FecesDay0|121
Otu00496|Eggshells4weeks|22
Otu00496|EggshellsDay0|27
Otu00496|Feces4weeks|152
Otu00496|FecesDay0|102
Otu00497|Eggshells4weeks|32
Otu00497|EggshellsDay0|8
Otu00497|Feces4weeks|209
Otu00497|FecesDay0|54
Otu00498|Eggshells4weeks|7
Otu00498|EggshellsDay0|5
Otu00498|Feces4weeks|191
Otu00498|FecesDay0|100
Otu00499|Eggshells4weeks|14
Otu00499|EggshellsDay0|12
Otu00499|Feces4weeks|151
Otu00499|FecesDay0|124
Otu00500|Eggshells4weeks|5
Otu00500|EggshellsDay0|8
Otu00500|Feces4weeks|143
Otu00500|FecesDay0|145
Otu00501|Eggshells4weeks|87
Otu00501|EggshellsDay0|70
Otu00501|Feces4weeks|111
Otu00501|FecesDay0|32
Otu00502|Eggshells4weeks|70
Otu00502|EggshellsDay0|95
Otu00502|Feces4weeks|88
Otu00502|FecesDay0|45
Otu00503|Eggshells4weeks|23
Otu00503|EggshellsDay0|31
Otu00503|Feces4weeks|143
Otu00503|FecesDay0|100
Otu00504|Eggshells4weeks|64
Otu00504|EggshellsDay0|61
Otu00504|Feces4weeks|94
Otu00504|FecesDay0|76
Otu00505|Eggshells4weeks|41
Otu00505|EggshellsDay0|50
Otu00505|Feces4weeks|117
Otu00505|FecesDay0|85
Otu00506|Eggshells4weeks|57
Otu00506|EggshellsDay0|79
Otu00506|Feces4weeks|103
Otu00506|FecesDay0|53
Otu00507|Eggshells4weeks|81
Otu00507|EggshellsDay0|44
Otu00507|Feces4weeks|107
Otu00507|FecesDay0|60
Otu00508|Eggshells4weeks|55
Otu00508|EggshellsDay0|52
Otu00508|Feces4weeks|94
Otu00508|FecesDay0|91
Otu00509|Eggshells4weeks|79
Otu00509|EggshellsDay0|100
Otu00509|Feces4weeks|75
Otu00509|FecesDay0|38
Otu00510|Eggshells4weeks|13
Otu00510|EggshellsDay0|39
Otu00510|Feces4weeks|126
Otu00510|FecesDay0|114
Otu00511|Eggshells4weeks|58
Otu00511|EggshellsDay0|84
Otu00511|Feces4weeks|99
Otu00511|FecesDay0|50
Otu00512|Eggshells4weeks|38
Otu00512|EggshellsDay0|105
Otu00512|Feces4weeks|92
Otu00512|FecesDay0|55
Otu00513|Eggshells4weeks|59
Otu00513|EggshellsDay0|3
[truncated: 5,162 more rows]

## Sheet: OTUs RDP database
OTU	Taxonomy
Otu00001	Bacteria(100);Firmicutes(100);Bacilli(100);Lactobacillales(100);Streptococcaceae(100);Streptococcus(100);
Otu00002	Bacteria(100);Firmicutes(100);Bacilli(100);Lactobacillales(100);Lactobacillaceae(100);Lactobacillus(99);
Otu00003	Bacteria(100);Firmicutes(100);Clostridia(100);Clostridiales(100);Peptostreptococcaceae(100);Romboutsia(99);
Otu00004	Bacteria(100);Firmicutes(100);Bacilli(100);Lactobacillales(100);Lactobacillaceae(100);Lactobacillus(100);
Otu00005	Bacteria(100);Firmicutes(100);Bacilli(100);Lactobacillales(100);Enterococcaceae(95);Enterococcus(94);
Otu00006	Bacteria(100);Firmicutes(100);Bacilli(100);Lactobacillales(100);Lactobacillaceae(100);Lactobacillus(100);
Otu00007	Bacteria(100);Actinobacteria(100);Actinobacteria(100);Actinomycetales(100);Corynebacteriaceae(100);Corynebacterium(100);
Otu00008	Bacteria(100);Firmicutes(100);Bacilli(100);Lactobacillales(100);Lactobacillaceae(100);Lactobacillus(100);
Otu00009	Bacteria(100);Firmicutes(100);Erysipelotrichia(100);Erysipelotrichales(100);Erysipelotrichaceae(100);Turicibacter(100);
Otu00010	Bacteria(100);Actinobacteria(100);Actinobacteria(100);Actinomycetales(100);Dermabacteraceae(100);Brachybacterium(100);
Otu00011	Bacteria(100);Proteobacteria(100);Gammaproteobacteria(100);Enterobacteriales(100);Enterobacteriaceae(100);Enterobacteriaceae_unclassified(99);
Otu00012	Bacteria(100);Firmicutes(100);Clostridia(100);Clostridiales(100);Clostridiaceae_1(100);Clostridium_sensu_stricto(100);
Otu00013	Bacteria(100);Firmicutes(100);Bacilli(100);Bacillales(100);Staphylococcaceae(99);Staphylococcus(74);
Otu00014	Bacteria(100);Proteobacteria(100);Gammaproteobacteria(100);Pasteurellales(100);Pasteurellaceae(100);Gallibacterium(100);
Otu00015	Bacteria(100);Actinobacteria(100);Actinobacteria(100);Actinomycetales(100);Micrococcaceae(100);Yaniella(99);
Otu00016	Bacteria(100);Firmicutes(100);Clostridia(100);Clostridiales(100);Lachnospiraceae(100);Lachnospiraceae_unclassified(99);
Otu00017	Bacteria(100);Firmicutes(100);Bacilli(100);Bacillales(100);Staphylococcaceae(100);Jeotgalicoccus(97);
Otu00018	Bacteria(100);Firmicutes(100);Clostridia(100);Clostridiales(100);Peptostreptococcaceae(100);Terrisporobacter(98);
Otu00019	Bacteria(100);Fusobacteria(100);Fusobacteriia(100);Fusobacteriales(100);Fusobacteriaceae(100);Fusobacterium(100);
Otu00020	Bacteria(100);Actinobacteria(100);Actinobacteria(100);Actinomycetales(100);Brevibacteriaceae(99);Brevibacterium(98);
Otu00021	Bacteria(100);Firmicutes(100);Bacilli(100);Bacillales(97);Staphylococcaceae(96);Salinicoccus(70);
Otu00022	Bacteria(100);Firmicutes(100);Clostridia(100);Clostridiales(100);Clostridiaceae_1(100);Clostridium_sensu_stricto(100);
Otu00023	Bacteria(100);Firmicutes(100);Bacilli(100);Bacillales(100);Bacillaceae_1(99);Bacillus(99);
Otu00024	Bacteria(100);Actinobacteria(100);Actinobacteria(100);Bifidobacteriales(100);Bifidobacteriaceae(100);Bifidobacterium(100);
Otu00025	Bacteria(100);Actinobacteria(100);Actinobacteria(100);Actinomycetales(100);Dietziaceae(99);Dietzia(99);
Otu00026	Bacteria(100);Firmicutes(100);Clostridia(100);Clostridiales(100);Lachnospiraceae(100);Lachnospiraceae_unclassified(100);
Otu00027	Bacteria(100);Actinobacteria(100);Actinobacteria(100);Coriobacteriales(100);Coriobacteriaceae(100);Olsenella(100);
Otu00028	Bacteria(100);Bacteroidetes(100);Bacteroidia(100);Bacteroidales(100);Bacteroidaceae(97);Bacteroides(97);
Otu00029	Bacteria(100);Bacteroidetes(100);Bacteroidia(100);Bacteroidales(100);Bacteroidaceae(100);Bacteroides(100);
Otu00030	Bacteria(100);Bacteroidetes(100);Bacteroidia(100);Bacteroidales(100);Bacteroidaceae(100);Bacteroides(100);
Otu00031	Bacteria(100);Firmicutes(100);Bacilli(100);Lactobacillales(100);Lactobacillaceae(100);Lactobacillus(100);
Otu00032	Bacteria(100);Firmicutes(100);Negativicutes(100);Selenomonadales(100);Acidaminococcaceae(100);Acidaminococcaceae_unclassified(100);
Otu00033	Bacteria(100);Bacteroidetes(100);Bacteroidia(100);Bacteroidales(100);Bacteroidales_unclassified(100);Bacteroidales_unclassified(100);
Otu00034	Bacteria(100);Proteobacteria(100);Gammaproteobacteria(100);Pseudomonadales(100);Moraxellaceae(100);Psychrobacter(100);
Otu00035	Bacteria(100);Bacteroidetes(100);Bacteroidia(97);Bacteroidales(97);Bacteroidales_unclassified(97);Bacteroidales_unclassified(97);
Otu00036	Bacteria(100);Firmicutes(100);Clostridia(100);Clostridiales(100);Lachnospiraceae(100);Lachnospiraceae_unclassified(100);
Otu00037	Bacteria(100);Actinobacteria(100);Actinobacteria(100);Actinomycetales(100);Brevibacteriaceae(100);Brevibacterium(100);
Otu00038	Bacteria(100);Proteobacteria(100);Deltaproteobacteria(100);Desulfovibrionales(100);Desulfovibrionaceae(93);Desulfovibrio(93);
Otu00039	Bacteria(100);Firmicutes(100);Clostridia(100);Clostridiales(100);Ruminococcaceae(100);Ruminococcaceae_unclassified(87);
Otu00040	Bacteria(100);Firmicutes(100);Clostridia(100);Clostridiales(100);Lachnospiraceae(100);Lachnospiraceae_unclassified(100);
Otu00041	Bacteria(100);Proteobacteria(100);Gammaproteobacteria(100);Enterobacteriales(100);Enterobacteriaceae(100);Salmonella(97);
Otu00042	Bacteria(100);Firmicutes(100);Clostridia(72);Clostridiales(72);Peptococcaceae_1(72);Peptococcus(72);
Otu00043	Bacteria(100);Firmicutes(100);Bacilli(100);Lactobacillales(100);Aerococcaceae(100);Facklamia(100);
Otu00044	Bacteria(100);Firmicutes(100);Clostridia(100);Clostridiales(100);Lachnospiraceae(100);Blautia(97);
Otu00045	Bacteria(100);Actinobacteria(100);Actinobacteria(100);Coriobacteriales(100);Coriobacteriaceae(100);Collinsella(100);
Otu00046	Bacteria(100);Firmicutes(100);Clostridia(100);Clostridiales(100);Ruminococcaceae(100);Ruminococcaceae_unclassified(85);
Otu00047	Bacteria(100);Proteobacteria(100);Gammaproteobacteria(100);Pseudomonadales(100);Pseudomonadaceae(100);Pseudomonas(100);
Otu00048	Bacteria(100);Firmicutes(100);Clostridia(100);Clostridiales(100);Lachnospiraceae(100);Lachnospiraceae_unclassified(80);
Otu00049	Bacteria(100);Firmicutes(100);Clostridia(100);Clostridiales(100);Ruminococcaceae(99);Ruminococcaceae_unclassified(99);
Otu00050	Archaea(100);Euryarchaeota(100);Methanobacteria(100);Methanobacteriales(100);Methanobacteriaceae(100);Methanobrevibacter(100);
Otu00051	Bacteria(100);Actinobacteria(100);Actinobacteria(100);Bifidobacteriales(100);Bifidobacteriaceae(100);Aeriscardovia(100);
Otu00052	Bacteria(100);Bacteroidetes(100);Bacteroidetes_unclassified(100);Bacteroidetes_unclassified(100);Bacteroidetes_unclassified(100);Bacteroidetes_unclassified(100);
Otu00053	Bacteria(100);Firmicutes(100);Erysipelotrichia(100);Erysipelotrichales(100);Erysipelotrichaceae(100);Clostridium_XVIII(100);
Otu00054	Bacteria(100);Firmicutes(100);Clostridia(100);Clostridiales(100);Ruminococcaceae(100);Pseudoflavonifractor(89);
Otu00055	Bacteria(100);Firmicutes(100);Clostridia(100);Clostridiales(100);Ruminococcaceae(100);Faecalibacterium(99);
Otu00056	Bacteria(100);Firmicutes(100);Erysipelotrichia(100);Erysipelotrichales(100);Erysipelotrichaceae(100);Erysipelotrichaceae_unclassified(100);
Otu00057	Bacteria(100);Bacteroidetes(100);Bacteroidia(95);Bacteroidales(95);Porphyromonadaceae(88);Porphyromonadaceae_unclassified(88);
Otu00058	Bacteria(100);Firmicutes(100);Negativicutes(100);Selenomonadales(100);Veillonellaceae(100);Veillonella(100);
Otu00059	Bacteria(100);Firmicutes(100);Bacilli(100);Bacillales(97);Listeriaceae(92);Listeria(92);
Otu00060	Bacteria(100);Bacteroidetes(100);Bacteroidia(100);Bacteroidales(100);Bacteroidaceae(100);Bacteroides(100);
Otu00061	Bacteria(100);Bacteroidetes(100);Bacteroidia(100);Bacteroidales(100);Bacteroidaceae(100);Bacteroides(100);
Otu00062	Bacteria(100);Firmicutes(100);Clostridia(100);Clostridiales(100);Lachnospiraceae(100);Lachnospiraceae_unclassified(99);
Otu00063	Bacteria(100);Proteobacteria(100);Gammaproteobacteria(100);Aeromonadales(100);Aeromonadaceae(100);Aeromonadaceae_unclassified(70);
Otu00064	Bacteria(100);Bacteroidetes(100);Bacteroidia(100);Bacteroidales(100);Prevotellaceae(100);Prevotella(100);
Otu00065	Bacteria(100);Bacteroidetes(100);Bacteroidetes_unclassified(100);Bacteroidetes_unclassified(100);Bacteroidetes_unclassified(100);Bacteroidetes_unclassified(100);
Otu00066	Bacteria(100);Bacteroidetes(100);Bacteroidia(100);Bacteroidales(100);Bacteroidales_unclassified(100);Bacteroidales_unclassified(100);
Otu00067	Bacteria(100);Bacteroidetes(100);Bacteroidetes_unclassified(100);Bacteroidetes_unclassified(100);Bacteroidetes_unclassified(100);Bacteroidetes_unclassified(100);
Otu00068	Bacteria(100);Bacteroidetes(100);Bacteroidia(100);Bacteroidales(100);Bacteroidales_unclassified(99);Bacteroidales_unclassified(99);
Otu00069	Bacteria(100);Firmicutes(100);Clostridia(100);Clostridiales(100);Ruminococcaceae(100);Intestinimonas(100);
Otu00070	Bacteria(100);Bacteroidetes(100);Bacteroidia(100);Bacteroidales(100);Rikenellaceae(100);Alistipes(100);
Otu00071	Bacteria(100);Firmicutes(100);Clostridia(100);Clostridiales(100);Ruminococcaceae(100);Butyricicoccus(94);
Otu00072	Bacteria(100);Firmicutes(100);Clostridia(100);Clostridiales(100);Ruminococcaceae(100);Ruminococcaceae_unclassified(89);
Otu00073	Bacteria(100);Firmicutes(100);Bacilli(100);Lactobacillales(100);Lactobacillaceae(98);Lactobacillus(96);
Otu00074	Bacteria(100);Actinobacteria(100);Actinobacteria(100);Actinomycetales(100);Actinomycetaceae(99);Actinomyces(94);
Otu00075	Bacteria(100);Firmicutes(100);Erysipelotrichia(100);Erysipelotrichales(100);Erysipelotrichaceae(100);Faecalitalea(100);
Otu00076	Bacteria(100);Firmicutes(100);Erysipelotrichia(100);Erysipelotrichales(100);Erysipelotrichaceae(100);Faecalicoccus(100);
Otu00077	Bacteria(100);Bacteroidetes(100);Bacteroidia(100);Bacteroidales(100);Porphyromonadaceae(100);Porphyromonadaceae_unclassified(100);
Otu00078	Bacteria(100);Bacteroidetes(100);Bacteroidia(100);Bacteroidales(100);Bacteroidales_unclassified(99);Bacteroidales_unclassified(99);
Otu00079	Bacteria(100);Bacteroidetes(100);Bacteroidetes_unclassified(88);Bacteroidetes_unclassified(88);Bacteroidetes_unclassified(88);Bacteroidetes_unclassified(88);
Otu00080	Bacteria(100);Firmicutes(100);Erysipelotrichia(100);Erysipelotrichales(100);Erysipelotrichaceae(100);Faecalicoccus(100);
Otu00081	Bacteria(100);Firmicutes(100);Bacilli(100);Lactobacillales(100);Lactobacillaceae(100);Lactobacillus(100);
Otu00082	Bacteria(100);Firmicutes(100);Bacilli(100);Bacilli_unclassified(73);Bacilli_unclassified(73);Bacilli_unclassified(73);
Otu00083	Bacteria(100);Actinobacteria(100);Actinobacteria(100);Actinomycetales(100);Nocardiopsaceae(100);Nocardiopsis(87);
Otu00084	Bacteria(100);Synergistetes(100);Synergistia(100);Synergistales(100);Synergistaceae(100);Cloacibacillus(100);
Otu00085	Bacteria(100);Bacteroidetes(100);Bacteroidia(100);Bacteroidales(100);Porphyromonadaceae(100);Porphyromonadaceae_unclassified(100);
Otu00086	Bacteria(100);Actinobacteria(100);Actinobacteria(100);Actinomycetales(100);Actinomycetales_unclassified(100);Actinomycetales_unclassified(100);
Otu00087	Bacteria(100);Firmicutes(100);Clostridia(100);Clostridiales(100);Peptostreptococcaceae(100);Peptostreptococcus(100);
Otu00088	Bacteria(100);Firmicutes(100);Clostridia(99);Clostridiales(99);Clostridiales_unclassified(99);Clostridiales_unclassified(99);
Otu00089	Bacteria(100);Actinobacteria(100);Actinobacteria(100);Actinomycetales(100);Corynebacteriaceae(68);Corynebacterium(68);
Otu00090	Bacteria(100);Firmicutes(100);Clostridia(100);Clostridiales(100);Ruminococcaceae(100);Ruminococcaceae_unclassified(89);
Otu00091	Bacteria(100);Firmicutes(100);Bacilli(100);Bacillales(100);Planococcaceae(95);Sporosarcina(65);
Otu00092	Bacteria(100);Verrucomicrobia(100);Verrucomicrobiae(100);Verrucomicrobiales(100);Verrucomicrobiaceae(100);Verrucomicrobiaceae_unclassified(69);
Otu00093	Bacteria(100);Firmicutes(100);Bacilli(100);Lactobacillales(100);Lactobacillales_unclassified(83);Lactobacillales_unclassified(83);
Otu00094	Bacteria(100);Firmicutes(100);Clostridia(100);Clostridiales(100);Clostridiales_unclassified(100);Clostridiales_unclassified(100);
Otu00095	Bacteria(100);Firmicutes(100);Clostridia(100);Clostridiales(100);Ruminococcaceae(100);Ruminococcaceae_unclassified(99);
Otu00096	Bacteria(100);Firmicutes(100);Bacilli(100);Lactobacillales(100);Lactobacillaceae(99);Lactobacillus(88);
Otu00097	Bacteria(100);Firmicutes(100);Bacilli(100);Lactobacillales(92);Lactobacillales_unclassified(65);Lactobacillales_unclassified(65);
Otu00098	Bacteria(100);Firmicutes(100);Erysipelotrichia(100);Erysipelotrichales(100);Erysipelotrichaceae(100);Erysipelotrichaceae_unclassified(100);
Otu00099	Bacteria(100);Firmicutes(100);Clostridia(100);Clostridiales(100);Ruminococcaceae(100);Ruminococcaceae_unclassified(96);
Otu00100	Bacteria(100);Firmicutes(100);Clostridia(100);Clostridiales(100);Lachnospiraceae(100);Lachnospiraceae_unclassified(100);
Otu00101	Bacteria(100);Firmicutes(100);Clostridia(100);Clostridiales(100);Ruminococcaceae(100);Ruminococcaceae_unclassified(98);
Otu00102	Bacteria(100);Firmicutes(100);Bacilli(100);Lactobacillales(100);Lactobacillaceae(96);Lactobacillus(96);
Otu00103	Bacteria(100);Firmicutes(100);Erysipelotrichia(100);Erysipelotrichales(100);Erysipelotrichaceae(100);Clostridium_XVIII(100);
Otu00104	Bacteria(100);Proteobacteria(100);Betaproteobacteria(100);Burkholderiales(100);Sutterellaceae(100);Parasutterella(100);
Otu00105	Bacteria(100);Bacteria_unclassified(99);Bacteria_unclassified(99);Bacteria_unclassified(99);Bacteria_unclassified(99);Bacteria_unclassified(99);
Otu00106	Bacteria(100);Bacteroidetes(100);Bacteroidia(100);Bacteroidales(100);Rikenellaceae(100);Alistipes(100);
Otu00107	Bacteria(100);Bacteroidetes(100);Bacteroidetes_unclassified(78);Bacteroidetes_unclassified(78);Bacteroidetes_unclassified(78);Bacteroidetes_unclassified(78);
Otu00108	Bacteria(100);Firmicutes(100);Clostridia(100);Clostridiales(100);Lachnospiraceae(100);Lachnospiraceae_unclassified(99);
Otu00109	Bacteria(100);Bacteroidetes(100);Bacteroidia(100);Bacteroidales(100);Bacteroidales_unclassified(100);Bacteroidales_unclassified(100);
Otu00110	Bacteria(100);Actinobacteria(100);Actinobacteria(100);Coriobacteriales(100);Coriobacteriaceae(100);Coriobacteriaceae_unclassified(54);
Otu00111	Bacteria(100);Proteobacteria(100);Gammaproteobacteria(100);Pseudomonadales(100);Moraxellaceae(100);Acinetobacter(100);
Otu00112	Bacteria(100);Bacteroidetes(100);Bacteroidia(96);Bacteroidales(96);Bacteroidales_unclassified(96);Bacteroidales_unclassified(96);
Otu00113	Bacteria(100);Bacteroidetes(100);Bacteroidetes_unclassified(100);Bacteroidetes_unclassified(100);Bacteroidetes_unclassified(100);Bacteroidetes_unclassified(100);
Otu00114	Bacteria(100);Firmicutes(100);Negativicutes(100);Selenomonadales(100);Veillonellaceae(100);Megamonas(100);
Otu00115	Bacteria(100);Bacteroidetes(100);Bacteroidia(100);Bacteroidales(100);Porphyromonadaceae(100);Porphyromonadaceae_unclassified(100);
Otu00116	Bacteria(100);Firmicutes(100);Bacilli(100);Lactobacillales(100);Carnobacteriaceae(100);Atopostipes(100);
Otu00117	Bacteria(100);Bacteroidetes(100);Bacteroidia(100);Bacteroidales(100);Rikenellaceae(100);Alistipes(100);
Otu00118	Bacteria(100);Bacteroidetes(100);Bacteroidia(99);Bacteroidales(99);Porphyromonadaceae(96);Porphyromonadaceae_unclassified(96);
Otu00119	Bacteria(100);Firmicutes(100);Clostridia(100);Clostridiales(100);Lachnospiraceae(100);Cellulosilyticum(100);
Otu00120	Bacteria(100);Firmicutes(100);Clostridia(100);Clostridiales(100);Clostridiales_Incertae_Sedis_XI(100);Gallicola(100);
Otu00121	Bacteria(100);Firmicutes(100);Erysipelotrichia(100);Erysipelotrichales(100);Erysipelotrichaceae(100);Faecalicoccus(96);
Otu00122	Bacteria(100);Tenericutes(100);Mollicutes(100);Mycoplasmatales(100);Mycoplasmataceae(100);Ureaplasma(100);
Otu00123	Bacteria(100);Firmicutes(93);Firmicutes_unclassified(92);Firmicutes_unclassified(92);Firmicutes_unclassified(92);Firmicutes_unclassified(92);
Otu00124	Bacteria(100);Firmicutes(100);Clostridia(100);Clostridiales(100);Ruminococcaceae(98);Ruminococcaceae_unclassified(98);
Otu00125	Bacteria(100);Bacteroidetes(100);Bacteroidetes_unclassified(88);Bacteroidetes_unclassified(88);Bacteroidetes_unclassified(88);Bacteroidetes_unclassified(88);
Otu00126	Bacteria(100);Bacteria_unclassified(100);Bacteria_unclassified(100);Bacteria_unclassified(100);Bacteria_unclassified(100);Bacteria_unclassified(100);
Otu00127	Bacteria(100);Firmicutes(100);Bacilli(100);Bacillales(100);Bacillaceae_2(99);Bacillaceae_2_unclassified(99);
Otu00128	Bacteria(100);Bacteroidetes(100);Bacteroidia(100);Bacteroidales(100);Porphyromonadaceae(100);Coprobacter(91);
Otu00129	Bacteria(100);Firmicutes(100);Bacilli(100);Lactobacillales(100);Lactobacillaceae(95);Lactobacillus(81);
Otu00130	Bacteria(100);Firmicutes(100);Clostridia(100);Clostridiales(100);Ruminococcaceae(96);Ruminococcaceae_unclassified(96);
Otu00131	Bacteria(100);Firmicutes(100);Firmicutes_unclassified(100);Firmicutes_unclassified(100);Firmicutes_unclassified(100);Firmicutes_unclassified(100);
Otu00132	Bacteria(100);Actinobacteria(100);Actinobacteria(100);Actinomycetales(100);Microbacteriaceae(99);Microbacteriaceae_unclassified(64);
Otu00133	Bacteria(100);Firmicutes(100);Clostridia(100);Clostridiales(100);Lachnospiraceae(100);Lachnospiraceae_unclassified(100);
Otu00134	Bacteria(100);Firmicutes(100);Bacilli(100);Lactobacillales(100);Lactobacillaceae(99);Lactobacillus(87);
Otu00135	Bacteria(100);Firmicutes(98);Firmicutes_unclassified(97);Firmicutes_unclassified(97);Firmicutes_unclassified(97);Firmicutes_unclassified(97);
Otu00136	Bacteria(100);Firmicutes(100);Bacilli(100);Lactobacillales(94);Lactobacillales_unclassified(93);Lactobacillales_unclassified(93);
Otu00137	Bacteria(100);Firmicutes(100);Bacilli(100);Lactobacillales(100);Lactobacillaceae(97);Lactobacillus(95);
Otu00138	Bacteria(100);Firmicutes(100);Bacilli(100);Lactobacillales(100);Aerococcaceae(100);Aerococcus(100);
Otu00139	Bacteria(100);Firmicutes(97);Firmicutes_unclassified(97);Firmicutes_unclassified(97);Firmicutes_unclassified(97);Firmicutes_unclassified(97);
Otu00140	Bacteria(100);Firmicutes(100);Bacilli(100);Lactobacillales(77);Lactobacillales_unclassified(77);Lactobacillales_unclassified(77);
Otu00141	Bacteria(100);Bacteroidetes(100);Bacteroidetes_unclassified(98);Bacteroidetes_unclassified(98);Bacteroidetes_unclassified(98);Bacteroidetes_unclassified(98);
Otu00142	Bacteria(100);Bacteroidetes(100);Bacteroidia(100);Bacteroidales(100);Porphyromonadaceae(100);Porphyromonadaceae_unclassified(100);
Otu00143	Bacteria(100);Firmicutes(100);Bacilli(100);Lactobacillales(100);Lactobacillaceae(61);Lactobacillus(61);
Otu00144	Bacteria(100);Actinobacteria(100);Actinobacteria(100);Actinomycetales(100);Intrasporangiaceae(95);Janibacter(76);
Otu00145	Bacteria(100);Actinobacteria(100);Actinobacteria(100);Coriobacteriales(100);Coriobacteriaceae(100);Collinsella(99);
Otu00146	Bacteria(100);Firmicutes(100);Bacilli(100);Lactobacillales(99);Lactobacillales_unclassified(84);Lactobacillales_unclassified(84);
Otu00147	Bacteria(100);Firmicutes(100);Clostridia(100);Clostridiales(100);Lachnospiraceae(97);Lachnospiraceae_unclassified(95);
Otu00148	Bacteria(100);Firmicutes(100);Clostridia(100);Clostridiales(100);Clostridiales_unclassified(100);Clostridiales_unclassified(100);
Otu00149	Bacteria(100);Actinobacteria(100);Actinobacteria(100);Actinomycetales(100);Actinomycetaceae(99);Flaviflexus(99);
Otu00150	Bacteria(100);Bacteroidetes(100);Bacteroidetes_unclassified(100);Bacteroidetes_unclassified(100);Bacteroidetes_unclassified(100);Bacteroidetes_unclassified(100);
Otu00151	Bacteria(100);Firmicutes(100);Bacilli(100);Lactobacillales(100);Lactobacillaceae(76);Lactobacillus(66);
Otu00152	Bacteria(100);Firmicutes(100);Clostridia(100);Clostridiales(100);Lachnospiraceae(100);Blautia(96);
Otu00153	Bacteria(100);Bacteroidetes(100);Bacteroidia(96);Bacteroidales(96);Bacteroidales_unclassified(93);Bacteroidales_unclassified(93);
Otu00154	Bacteria(100);Firmicutes(100);Clostridia(100);Clostridiales(99);Clostridiales_unclassified(99);Clostridiales_unclassified(99);
Otu00155	Bacteria(100);Firmicutes(100);Bacilli(100);Bacilli_unclassified(71);Bacilli_unclassified(71);Bacilli_unclassified(71);
Otu00156	Bacteria(100);Bacteroidetes(98);Bacteroidetes_unclassified(98);Bacteroidetes_unclassified(98);Bacteroidetes_unclassified(98);Bacteroidetes_unclassified(98);
Otu00157	Bacteria(100);Firmicutes(100);Bacilli(100);Lactobacillales(100);Lactobacillaceae(85);Lactobacillus(81);
Otu00158	Bacteria(100);Bacteroidetes(100);Bacteroidia(100);Bacteroidales(100);Bacteroidales_unclassified(99);Bacteroidales_unclassified(99);
Otu00159	Bacteria(100);Bacteria_unclassified(100);Bacteria_unclassified(100);Bacteria_unclassified(100);Bacteria_unclassified(100);Bacteria_unclassified(100);
Otu00160	Bacteria(100);Bacteroidetes(100);Bacteroidia(100);Bacteroidales(100);Prevotellaceae(98);Prevotellaceae_unclassified(98);
Otu00161	Bacteria(100);Firmicutes(100);Bacilli(100);Lactobacillales(100);Lactobacillaceae(63);Lactobacillus(63);
Otu00162	Bacteria(100);Firmicutes(100);Bacilli(100);Bacillales(100);Bacillaceae_2(100);Bacillaceae_2_unclassified(100);
Otu00163	Bacteria(100);Firmicutes(100);Erysipelotrichia(100);Erysipelotrichales(100);Erysipelotrichaceae(100);Erysipelotrichaceae_unclassified(100);
Otu00164	Bacteria(100);Firmicutes(100);Clostridia(100);Clostridiales(100);Ruminococcaceae(100);Clostridium_IV(60);
Otu00165	Bacteria(100);Firmicutes(100);Clostridia(100);Clostridiales(100);Peptostreptococcaceae(98);Peptostreptococcaceae_unclassified(98);
Otu00166	Bacteria(100);Firmicutes(100);Erysipelotrichia(100);Erysipelotrichales(100);Erysipelotrichaceae(100);Clostridium_XVIII(98);
Otu00167	Bacteria(100);Firmicutes(100);Bacilli(100);Lactobacillales(100);Lactobacillales_unclassified(55);Lactobacillales_unclassified(55);
Otu00168	Bacteria(100);Firmicutes(100);Bacilli(100);Lactobacillales(100);Carnobacteriaceae(96);Alkalibacterium(92);
Otu00169	Bacteria(100);Bacteroidetes(100);Bacteroidia(92);Bacteroidales(92);Bacteroidales_unclassified(92);Bacteroidales_unclassified(92);
Otu00170	Bacteria(100);Firmicutes(100);Firmicutes_unclassified(69);Firmicutes_unclassified(69);Firmicutes_unclassified(69);Firmicutes_unclassified(69);
Otu00171	Bacteria(100);Actinobacteria(97);Actinobacteria(94);Actinobacteria_unclassified(94);Actinobacteria_unclassified(94);Actinobacteria_unclassified(94);
Otu00172	Bacteria(100);Firmicutes(100);Bacilli(100);Lactobacillales(100);Lactobacillaceae(100);Lactobacillus(100);
Otu00173	Bacteria(100);Actinobacteria(100);Actinobacteria(100);Coriobacteriales(100);Coriobacteriaceae(100);Coriobacteriaceae_unclassified(100);
Otu00174	Bacteria(100);Firmicutes(99);Firmicutes_unclassified(99);Firmicutes_unclassified(99);Firmicutes_unclassified(99);Firmicutes_unclassified(99);
Otu00175	Bacteria(100);Proteobacteria(100);Gammaproteobacteria(100);Pseudomonadales(100);Moraxellaceae(100);Acinetobacter(100);
Otu00176	Bacteria(100);Firmicutes(100);Bacilli(100);Lactobacillales(99);Lactobacillales_unclassified(67);Lactobacillales_unclassified(67);
Otu00177	Bacteria(100);Firmicutes(100);Clostridia(100);Clostridiales(100);Ruminococcaceae(100);Ruminococcaceae_unclassified(80);
Otu00178	Bacteria(100);Firmicutes(100);Bacilli(100);Lactobacillales(100);Lactobacillaceae(86);Lactobacillus(83);
Otu00179	Bacteria(100);Bacteroidetes(100);Bacteroidia(98);Bacteroidales(98);Bacteroidales_unclassified(98);Bacteroidales_unclassified(98);
Otu00180	Bacteria(100);Firmicutes(100);Clostridia(100);Clostridiales(100);Clostridiales_unclassified(100);Clostridiales_unclassified(100);
Otu00181	Bacteria(100);Firmicutes(100);Clostridia(100);Clostridiales(100);Lachnospiraceae(100);Lachnospiraceae_unclassified(58);
Otu00182	Bacteria(100);Bacteroidetes(100);Bacteroidetes_unclassified(99);Bacteroidetes_unclassified(99);Bacteroidetes_unclassified(99);Bacteroidetes_unclassified(99);
Otu00183	Bacteria(100);Bacteroidetes(100);Bacteroidia(98);Bacteroidales(98);Bacteroidales_unclassified(98);Bacteroidales_unclassified(98);
Otu00184	Bacteria(100);Bacteroidetes(100);Bacteroidia(100);Bacteroidales(100);Prevotellaceae(100);Prevotella(99);
Otu00185	Bacteria(100);Bacteria_unclassified(100);Bacteria_unclassified(100);Bacteria_unclassified(100);Bacteria_unclassified(100);Bacteria_unclassified(100);
Otu00186	Bacteria(100);Firmicutes(100);Firmicutes_unclassified(51);Firmicutes_unclassified(51);Firmicutes_unclassified(51);Firmicutes_unclassified(51);
Otu00187	Bacteria(100);Firmicutes(100);Clostridia(100);Clostridiales(100);Clostridiales_unclassified(100);Clostridiales_unclassified(100);
Otu00188	Bacteria(100);Firmicutes(100);Bacilli(100);Lactobacillales(97);Lactobacillales_unclassified(95);Lactobacillales_unclassified(95);
Otu00189	Bacteria(100);Actinobacteria(100);Actinobacteria(100);Actinomycetales(100);Micrococcaceae(98);Kocuria(70);
Otu00190	Bacteria(100);Firmicutes(100);Bacilli(100);Lactobacillales(100);Lactobacillales_unclassified(85);Lactobacillales_unclassified(85);
Otu00191	Bacteria(100);Firmicutes(100);Bacilli(99);Lactobacillales(99);Lactobacillaceae(84);Lactobacillus(77);
Otu00192	Bacteria(100);Actinobacteria(99);Actinobacteria(99);Coriobacteriales(99);Coriobacteriaceae(99);Coriobacteriaceae_unclassified(99);
Otu00193	Bacteria(100);Bacteroidetes(100);Bacteroidia(100);Bacteroidales(100);Bacteroidales_unclassified(100);Bacteroidales_unclassified(100);
Otu00194	Bacteria(100);Firmicutes(100);Clostridia(100);Clostridiales(100);Ruminococcaceae(100);Oscillibacter(99);
Otu00195	Bacteria(100);Firmicutes(99);Firmicutes_unclassified(99);Firmicutes_unclassified(99);Firmicutes_unclassified(99);Firmicutes_unclassified(99);
Otu00196	Bacteria(100);Actinobacteria(100);Actinobacteria(100);Coriobacteriales(100);Coriobacteriaceae(100);Slackia(100);
Otu00197	Bacteria(100);Firmicutes(100);Bacilli(100);Lactobacillales(100);Lactobacillaceae(63);Lactobacillus(52);
Otu00198	Bacteria(100);Firmicutes(100);Clostridia(100);Clostridiales(100);Lachnospiraceae(100);Clostridium_XlVb(100);
Otu00199	Bacteria(100);Firmicutes(100);Clostridia(98);Clostridiales(98);Clostridiales_unclassified(98);Clostridiales_unclassified(98);
Otu00200	Bacteria(100);Bacteroidetes(100);Bacteroidia(100);Bacteroidales(100);Porphyromonadaceae(100);Porphyromonas(100);
Otu00201	Bacteria(100);Firmicutes(100);Clostridia(100);Clostridiales(100);Lachnospiraceae(100);Lachnospiraceae_unclassified(100);
Otu00202	Bacteria(100);Firmicutes(100);Clostridia(100);Clostridiales(100);Ruminococcaceae(100);Ruminococcaceae_unclassified(96);
Otu00203	Bacteria(100);Bacteroidetes(100);Bacteroidia(100);Bacteroidales(100);Bacteroidaceae(100);Bacteroides(100);
Otu00204	Bacteria(100);Bacteroidetes(100);Bacteroidia(100);Bacteroidales(100);Prevotellaceae(100);Prevotellaceae_unclassified(100);
Otu00205	Bacteria(100);Firmicutes(100);Clostridia(100);Clostridiales(100);Ruminococcaceae(100);Butyricicoccus(100);
Otu00206	Bacteria(100);Firmicutes(100);Firmicutes_unclassified(53);Firmicutes_unclassified(53);Firmicutes_unclassified(53);Firmicutes_unclassified(53);
Otu00207	Bacteria(100);Bacteroidetes(98);Bacteroidetes_unclassified(98);Bacteroidetes_unclassified(98);Bacteroidetes_unclassified(98);Bacteroidetes_unclassified(98);
Otu00208	Bacteria(100);Firmicutes(98);Firmicutes_unclassified(98);Firmicutes_unclassified(98);Firmicutes_unclassified(98);Firmicutes_unclassified(98);
Otu00209	Bacteria(100);Firmicutes(100);Negativicutes(100);Selenomonadales(100);Veillonellaceae(100);Megasphaera(100);
Otu00210	Bacteria(100);Firmicutes(100);Bacilli(100);Bacilli_unclassified(81);Bacilli_unclassified(81);Bacilli_unclassified(81);
Otu00211	Bacteria(100);Bacteroidetes(100);Bacteroidia(100);Bacteroidales(100);Bacteroidaceae(96);Bacteroides(96);
Otu00212	Bacteria(100);Firmicutes(100);Clostridia(100);Clostridiales(100);Clostridiales_unclassified(100);Clostridiales_unclassified(100);
Otu00213	Bacteria(100);Synergistetes(99);Synergistia(99);Synergistales(99);Synergistaceae(99);Synergistaceae_unclassified(98);
Otu00214	Bacteria(100);Actinobacteria(100);Actinobacteria(100);Actinomycetales(100);Actinomycetales_unclassified(100);Actinomycetales_unclassified(100);
Otu00215	Bacteria(100);Bacteroidetes(100);Bacteroidia(100);Bacteroidales(100);Bacteroidaceae(100);Bacteroides(100);
Otu00216	Bacteria(100);Proteobacteria(100);Betaproteobacteria(100);Burkholderiales(100);Alcaligenaceae(100);Paenalcaligenes(100);
Otu00217	Bacteria(100);Chloroflexi(71);Chloroflexi_unclassified(68);Chloroflexi_unclassified(68);Chloroflexi_unclassified(68);Chloroflexi_unclassified(68);
Otu00218	Bacteria(100);Firmicutes(100);Bacilli(100);Bacilli_unclassified(59);Bacilli_unclassified(59);Bacilli_unclassified(59);
Otu00219	Bacteria(100);Firmicutes(99);Clostridia(99);Clostridiales(77);Clostridiales_unclassified(77);Clostridiales_unclassified(77);
Otu00220	Bacteria(100);Bacteroidetes(100);Bacteroidia(100);Bacteroidales(100);Porphyromonadaceae(100);Barnesiella(100);
Otu00221	Bacteria(100);Actinobacteria(100);Actinobacteria(100);Actinomycetales(100);Corynebacteriaceae(100);Corynebacterium(99);
Otu00222	Bacteria(100);Firmicutes(100);Bacilli(100);Lactobacillales(84);Lactobacillales_unclassified(82);Lactobacillales_unclassified(82);
Otu00223	Bacteria(100);Firmicutes(100);Clostridia(100);Clostridiales(100);Ruminococcaceae(100);Ruminococcaceae_unclassified(91);
Otu00224	Bacteria(100);Proteobacteria(100);Gammaproteobacteria(100);Pseudomonadales(98);Pseudomonadaceae(98);Pseudomonadaceae_unclassified(98);
Otu00225	Bacteria(100);Bacteroidetes(100);Bacteroidetes_unclassified(100);Bacteroidetes_unclassified(100);Bacteroidetes_unclassified(100);Bacteroidetes_unclassified(100);
Otu00226	Bacteria(100);Firmicutes(100);Erysipelotrichia(95);Erysipelotrichales(95);Erysipelotrichaceae(95);Erysipelotrichaceae_unclassified(86);
Otu00227	Bacteria(100);Proteobacteria(100);Deltaproteobacteria(100);Desulfovibrionales(100);Desulfovibrionales_unclassified(54);Desulfovibrionales_unclassified(54);
Otu00228	Bacteria(100);Bacteria_unclassified(66);Bacteria_unclassified(66);Bacteria_unclassified(66);Bacteria_unclassified(66);Bacteria_unclassified(66);
Otu00229	Bacteria(100);Bacteroidetes(100);Bacteroidia(100);Bacteroidales(100);Bacteroidaceae(99);Bacteroides(99);
Otu00230	Bacteria(100);Firmicutes(100);Bacilli(100);Lactobacillales(100);Lactobacillaceae(71);Lactobacillus(55);
Otu00231	Bacteria(100);Bacteroidetes(100);Bacteroidia(100);Bacteroidales(100);Porphyromonadaceae(100);Barnesiella(100);
Otu00232	Bacteria(100);Proteobacteria(100);Gammaproteobacteria(100);Xanthomonadales(100);Xanthomonadaceae(100);Ignatzschineria(100);
Otu00233	Bacteria(100);Firmicutes(100);Bacilli(100);Lactobacillales(100);Lactobacillaceae(100);Lactobacillus(92);
Otu00234	Bacteria(100);Bacteria_unclassified(61);Bacteria_unclassified(61);Bacteria_unclassified(61);Bacteria_unclassified(61);Bacteria_unclassified(61);
Otu00235	Bacteria(100);Firmicutes(100);Clostridia(100);Clostridiales(100);Lachnospiraceae(100);Lachnospiraceae_unclassified(100);
Otu00236	Bacteria(100);Firmicutes(100);Bacilli(100);Lactobacillales(99);Lactobacillales_unclassified(57);Lactobacillales_unclassified(57);
Otu00237	Bacteria(100);Actinobacteria(100);Actinobacteria(100);Actinomycetales(100);Micrococcaceae(100);Rothia(96);
Otu00238	Bacteria(100);Firmicutes(100);Clostridia(100);Clostridiales(100);Lachnospiraceae(100);Lachnospiraceae_unclassified(100);
Otu00239	Bacteria(100);Firmicutes(99);Firmicutes_unclassified(84);Firmicutes_unclassified(84);Firmicutes_unclassified(84);Firmicutes_unclassified(84);
Otu00240	Bacteria(100);Actinobacteria(100);Actinobacteria(100);Actinomycetales(100);Micrococcaceae(99);Nesterenkonia(57);
Otu00241	Bacteria(100);Firmicutes(97);Firmicutes_unclassified(77);Firmicutes_unclassified(77);Firmicutes_unclassified(77);Firmicutes_unclassified(77);
Otu00242	Bacteria(100);Bacteroidetes(100);Bacteroidia(100);Bacteroidales(100);Bacteroidaceae(100);Bacteroides(100);
Otu00243	Bacteria(100);Firmicutes(100);Bacilli(100);Bacillales(100);Planococcaceae(100);Kurthia(59);
Otu00244	Bacteria(100);Firmicutes(100);Bacilli(100);Lactobacillales(94);Lactobacillaceae(76);Lactobacillaceae_unclassified(76);
Otu00245	Bacteria(100);Actinobacteria(100);Actinobacteria(100);Bifidobacteriales(100);Bifidobacteriaceae(100);Bifidobacteriaceae_unclassified(100);
Otu00246	Bacteria(100);Firmicutes(100);Clostridia(97);Clostridiales(97);Clostridiales_unclassified(97);Clostridiales_unclassified(97);
Otu00247	Bacteria(100);Proteobacteria(100);Epsilonproteobacteria(100);Campylobacterales(100);Helicobacteraceae(100);Helicobacter(100);
Otu00248	Bacteria(100);Firmicutes(100);Clostridia(96);Clostridiales(96);Clostridiales_unclassified(96);Clostridiales_unclassified(96);
Otu00249	Bacteria(100);Firmicutes(100);Clostridia(100);Clostridiales(100);Lachnospiraceae(100);Lachnospiraceae_unclassified(100);
Otu00250	Bacteria(100);Proteobacteria(100);Betaproteobacteria(100);Burkholderiales(98);Sutterellaceae(71);Sutterellaceae_unclassified(68);
Otu00251	Bacteria(100);Firmicutes(100);Bacilli(100);Lactobacillales(100);Lactobacillaceae(99);Lactobacillus(97);
Otu00252	Bacteria(100);Bacteria_unclassified(54);Bacteria_unclassified(54);Bacteria_unclassified(54);Bacteria_unclassified(54);Bacteria_unclassified(54);
Otu00253	Bacteria(100);Actinobacteria(95);Actinobacteria(91);Coriobacteriales(88);Coriobacteriaceae(88);Coriobacteriaceae_unclassified(88);
Otu00254	Bacteria(100);Firmicutes(100);Bacilli(100);Lactobacillales(100);Lactobacillaceae(98);Lactobacillus(84);
Otu00255	Bacteria(100);Firmicutes(100);Bacilli(100);Lactobacillales(100);Lactobacillaceae(100);Lactobacillus(100);
Otu00256	Bacteria(100);Bacteroidetes(100);Bacteroidetes_unclassified(100);Bacteroidetes_unclassified(100);Bacteroidetes_unclassified(100);Bacteroidetes_unclassified(100);
Otu00257	Bacteria(100);Bacteroidetes(100);Bacteroidia(100);Bacteroidales(100);Rikenellaceae(100);Alistipes(100);
Otu00258	Bacteria(100);Bacteria_unclassified(100);Bacteria_unclassified(100);Bacteria_unclassified(100);Bacteria_unclassified(100);Bacteria_unclassified(100);
Otu00259	Bacteria(100);Bacteria_unclassified(100);Bacteria_unclassified(100);Bacteria_unclassified(100);Bacteria_unclassified(100);Bacteria_unclassified(100);
Otu00260	Bacteria(100);Firmicutes(100);Firmicutes_unclassified(99);Firmicutes_unclassified(99);Firmicutes_unclassified(99);Firmicutes_unclassified(99);
Otu00261	Bacteria(100);Firmicutes(100);Bacilli(100);Bacillales(100);Bacillaceae_2(99);Bacillaceae_2_unclassified(98);
Otu00262	Bacteria(100);Actinobacteria(100);Actinobacteria(100);Actinomycetales(100);Intrasporangiaceae(89);Ornithinimicrobium(72);
Otu00263	Bacteria(100);Actinobacteria(100);Actinobacteria(100);Actinomycetales(100);Micrococcaceae(99);Micrococcaceae_unclassified(99);
Otu00264	Bacteria(100);Proteobacteria(100);Gammaproteobacteria(100);Xanthomonadales(100);Xanthomonadaceae(100);Xanthomonadaceae_unclassified(96);
Otu00265	Bacteria(100);Firmicutes(100);Bacilli(100);Lactobacillales(100);Lactobacillaceae(100);Lactobacillus(52);
Otu00266	Bacteria(100);Firmicutes(100);Clostridia(100);Clostridiales(100);Clostridiales_unclassified(100);Clostridiales_unclassified(100);
Otu00267	Bacteria(100);Firmicutes(100);Clostridia(100);Clostridiales(100);Ruminococcaceae(99);Ruminococcaceae_unclassified(97);
Otu00268	Bacteria(100);Firmicutes(100);Erysipelotrichia(100);Erysipelotrichales(100);Erysipelotrichaceae(100);Faecalicoccus(100);
Otu00269	Bacteria(100);Actinobacteria(100);Actinobacteria(100);Actinomycetales(100);Micrococcaceae(68);Micrococcaceae_unclassified(68);
Otu00270	Bacteria(100);Actinobacteria(100);Actinobacteria(100);Actinomycetales(100);Actinomycetales_unclassified(95);Actinomycetales_unclassified(95);
Otu00271	Bacteria(100);Firmicutes(100);Clostridia(100);Clostridiales(100);Lachnospiraceae(100);Blautia(94);
Otu00272	Bacteria(100);Firmicutes(100);Clostridia(100);Clostridiales(100);Clostridiales_unclassified(100);Clostridiales_unclassified(100);
Otu00273	Bacteria(100);Firmicutes(100);Bacilli(100);Bacillales(100);Staphylococcaceae(100);Staphylococcaceae_unclassified(54);
Otu00274	Bacteria(100);Firmicutes(100);Bacilli(100);Lactobacillales(92);Lactobacillales_unclassified(54);Lactobacillales_unclassified(54);
Otu00275	Bacteria(100);Firmicutes(100);Clostridia(100);Clostridiales(100);Clostridiales_unclassified(67);Clostridiales_unclassified(67);
Otu00276	Bacteria(100);Firmicutes(100);Clostridia(100);Clostridiales(100);Ruminococcaceae(99);Ruminococcaceae_unclassified(99);
Otu00277	Bacteria(100);Bacteria_unclassified(100);Bacteria_unclassified(100);Bacteria_unclassified(100);Bacteria_unclassified(100);Bacteria_unclassified(100);
Otu00278	Bacteria(100);Firmicutes(100);Bacilli(100);Lactobacillales(100);Lactobacillales_unclassified(53);Lactobacillales_unclassified(53);
Otu00279	Bacteria(100);Firmicutes(100);Clostridia(100);Clostridiales(100);Ruminococcaceae(100);Ruminococcaceae_unclassified(94);
Otu00280	Bacteria(100);Actinobacteria(100);Actinobacteria(100);Actinomycetales(100);Corynebacteriaceae(72);Corynebacterium(64);
Otu00281	Bacteria(100);Bacteria_unclassified(100);Bacteria_unclassified(100);Bacteria_unclassified(100);Bacteria_unclassified(100);Bacteria_unclassified(100);
Otu00282	Bacteria(100);Firmicutes(100);Bacilli(100);Lactobacillales(96);Lactobacillales_unclassified(90);Lactobacillales_unclassified(90);
Otu00283	Bacteria(100);Actinobacteria(100);Actinobacteria(100);Actinomycetales(100);Actinomycetales_unclassified(60);Actinomycetales_unclassified(60);
Otu00284	Bacteria(100);Bacteroidetes(100);Bacteroidia(100);Bacteroidales(100);Bacteroidales_unclassified(100);Bacteroidales_unclassified(100);
Otu00285	Bacteria(100);Firmicutes(100);Clostridia(100);Clostridiales(100);Ruminococcaceae(100);Ruminococcaceae_unclassified(100);
Otu00286	Bacteria(100);Firmicutes(100);Clostridia(100);Clostridiales(100);Peptoniphilaceae(99);Peptoniphilus(98);
Otu00287	Bacteria(100);Bacteroidetes(100);Bacteroidia(97);Bacteroidales(97);Bacteroidales_unclassified(97);Bacteroidales_unclassified(97);
Otu00288	Bacteria(100);Firmicutes(100);Bacilli(100);Lactobacillales(100);Lactobacillaceae(98);Lactobacillus(95);
Otu00289	Bacteria(100);Firmicutes(100);Bacilli(97);Bacilli_unclassified(64);Bacilli_unclassified(64);Bacilli_unclassified(64);
Otu00290	Bacteria(100);Actinobacteria(100);Actinobacteria(100);Actinomycetales(100);Actinomycetales_unclassified(76);Actinomycetales_unclassified(76);
Otu00291	Bacteria(100);Firmicutes(100);Clostridia(86);Clostridiales(82);Clostridiales_unclassified(82);Clostridiales_unclassified(82);
Otu00292	Bacteria(100);Bacteroidetes(100);Flavobacteriia(100);Flavobacteriales(100);Flavobacteriaceae(100);Flavobacteriaceae_unclassified(100);
Otu00293	Bacteria(100);Proteobacteria(100);Gammaproteobacteria(100);Pseudomonadales(99);Pseudomonadaceae(99);Pseudomonas(54);
Otu00294	Bacteria(100);Bacteroidetes(100);Bacteroidetes_unclassified(100);Bacteroidetes_unclassified(100);Bacteroidetes_unclassified(100);Bacteroidetes_unclassified(100);
Otu00295	Bacteria(100);Firmicutes(100);Clostridia(100);Clostridiales(100);Lachnospiraceae(100);Lachnospiraceae_unclassified(100);
Otu00296	Bacteria(100);Bacteroidetes(100);Bacteroidia(100);Bacteroidales(100);Bacteroidales_unclassified(100);Bacteroidales_unclassified(100);
Otu00297	Bacteria(100);Firmicutes(87);Clostridia(85);Clostridiales(82);Clostridiales_unclassified(82);Clostridiales_unclassified(82);
Otu00298	Bacteria(100);Firmicutes(100);Clostridia(100);Clostridiales(100);Ruminococcaceae(100);Faecalibacterium(95);
Otu00299	Bacteria(100);Firmicutes(100);Bacilli(100);Lactobacillales(98);Lactobacillales_unclassified(97);Lactobacillales_unclassified(97);
Otu00300	Bacteria(100);Firmicutes(100);Bacilli(100);Lactobacillales(100);Lactobacillales_unclassified(78);Lactobacillales_unclassified(78);
Otu00301	Bacteria(100);Proteobacteria(87);Proteobacteria_unclassified(87);Proteobacteria_unclassified(87);Proteobacteria_unclassified(87);Proteobacteria_unclassified(87);
Otu00302	Bacteria(100);Actinobacteria(100);Actinobacteria(100);Actinomycetales(100);Actinomycetales_unclassified(99);Actinomycetales_unclassified(99);
Otu00303	Bacteria(100);Firmicutes(100);Bacilli(100);Lactobacillales(97);Lactobacillales_unclassified(72);Lactobacillales_unclassified(72);
Otu00304	Bacteria(100);Firmicutes(100);Bacilli(100);Lactobacillales(100);Lactobacillales_unclassified(92);Lactobacillales_unclassified(92);
Otu00305	Bacteria(100);Firmicutes(100);Clostridia(100);Clostridiales(100);Lachnospiraceae(100);Lachnospiraceae_unclassified(100);
Otu00306	Bacteria(100);Actinobacteria(100);Actinobacteria(100);Actinomycetales(100);Corynebacteriaceae(81);Corynebacterium(72);
Otu00307	Bacteria(100);Firmicutes(100);Bacilli(100);Bacillales(100);Bacillaceae_2(100);Amphibacillus(94);
Otu00308	Bacteria(100);Firmicutes(100);Clostridia(100);Clostridiales(100);Clostridiaceae_1(100);Clostridium_sensu_stricto(94);
Otu00309	Bacteria(100);Bacteroidetes(100);Bacteroidia(100);Bacteroidales(100);Prevotellaceae(99);Paraprevotella(99);
Otu00310	Bacteria(100);Firmicutes(100);Clostridia(100);Clostridiales(100);Lachnospiraceae(100);Lachnospiraceae_unclassified(100);
Otu00311	Bacteria(100);Firmicutes(100);Bacilli(100);Lactobacillales(100);Lactobacillales_unclassified(89);Lactobacillales_unclassified(89);
Otu00312	Bacteria(100);Firmicutes(100);Clostridia(100);Clostridiales(100);Clostridiales_unclassified(100);Clostridiales_unclassified(100);
Otu00313	Bacteria(100);Firmicutes(100);Bacilli(100);Bacillales(96);Bacillales_unclassified(59);Bacillales_unclassified(59);
Otu00314	Bacteria(100);Firmicutes(100);Clostridia(100);Clostridiales(100);Lachnospiraceae(89);Lachnospiraceae_unclassified(89);
Otu00315	Bacteria(100);Firmicutes(100);Clostridia(100);Clostridiales(100);Lachnospiraceae(97);Lachnospiraceae_unclassified(97);
Otu00316	Bacteria(100);Firmicutes(100);Bacilli(100);Lactobacillales(100);Lactobacillaceae(80);Lactobacillus(78);
Otu00317	Bacteria(100);Bacteroidetes(100);Bacteroidia(100);Bacteroidales(100);Prevotellaceae(100);Paraprevotella(100);
Otu00318	Bacteria(100);Actinobacteria(100);Actinobacteria(100);Coriobacteriales(100);Coriobacteriaceae(100);Coriobacteriaceae_unclassified(100);
Otu00319	Bacteria(100);Firmicutes(100);Clostridia(99);Clostridiales(99);Clostridiales_unclassified(99);Clostridiales_unclassified(99);
Otu00320	Bacteria(100);Actinobacteria(100);Actinobacteria(100);Actinomycetales(100);Actinomycetales_unclassified(90);Actinomycetales_unclassified(90);
Otu00321	Bacteria(100);Firmicutes(100);Bacilli(100);Bacillales(96);Bacillales_unclassified(96);Bacillales_unclassified(96);
Otu00322	Bacteria(100);Bacteria_unclassified(100);Bacteria_unclassified(100);Bacteria_unclassified(100);Bacteria_unclassified(100);Bacteria_unclassified(100);
Otu00323	Bacteria(100);Bacteroidetes(100);Bacteroidetes_unclassified(100);Bacteroidetes_unclassified(100);Bacteroidetes_unclassified(100);Bacteroidetes_unclassified(100);
Otu00324	Bacteria(100);Actinobacteria(100);Actinobacteria(100);Actinomycetales(100);Microbacteriaceae(98);Microbacteriaceae_unclassified(86);
Otu00325	Bacteria(100);Firmicutes(100);Clostridia(100);Clostridiales(100);Ruminococcaceae(100);Ruminococcaceae_unclassified(100);
Otu00326	Bacteria(100);Firmicutes(100);Bacilli(100);Lactobacillales(100);Lactobacillaceae(87);Lactobacillus(87);
Otu00327	Bacteria(100);Bacteroidetes(100);Bacteroidia(100);Bacteroidales(100);Bacteroidales_unclassified(99);Bacteroidales_unclassified(99);
Otu00328	Bacteria(100);Firmicutes(100);Erysipelotrichia(99);Erysipelotrichales(99);Erysipelotrichaceae(99);Erysipelotrichaceae_unclassified(99);
Otu00329	Bacteria(100);Firmicutes(100);Clostridia(100);Clostridiales(100);Ruminococcaceae(100);Ruminococcaceae_unclassified(100);
Otu00330	Bacteria(100);Firmicutes(99);Firmicutes_unclassified(99);Firmicutes_unclassified(99);Firmicutes_unclassified(99);Firmicutes_unclassified(99);
Otu00331	Bacteria(100);Firmicutes(100);Clostridia(100);Clostridiales(100);Lachnospiraceae(100);Anaerostipes(100);
Otu00332	Bacteria(100);Firmicutes(100);Clostridia(100);Clostridiales(100);Ruminococcaceae(100);Clostridium_IV(87);
Otu00333	Bacteria(100);Firmicutes(100);Clostridia(100);Clostridiales(100);Ruminococcaceae(100);Ruminococcaceae_unclassified(100);
Otu00334	Bacteria(100);Firmicutes(100);Clostridia(100);Clostridiales(100);Lachnospiraceae(100);Lachnospiraceae_unclassified(100);
Otu00335	Bacteria(100);Firmicutes(100);Erysipelotrichia(100);Erysipelotrichales(100);Erysipelotrichaceae(100);Erysipelothrix(100);
Otu00336	Bacteria(100);Actinobacteria(100);Actinobacteria(100);Actinomycetales(100);Actinomycetales_unclassified(99);Actinomycetales_unclassified(99);
Otu00337	Bacteria(100);Firmicutes(100);Clostridia(100);Clostridiales(100);Lachnospiraceae(100);Lachnospiraceae_unclassified(100);
Otu00338	Bacteria(100);Firmicutes(100);Clostridia(100);Clostridiales(100);Lachnospiraceae(100);Lachnospiraceae_unclassified(100);
Otu00339	Bacteria(100);Bacteria_unclassified(100);Bacteria_unclassified(100);Bacteria_unclassified(100);Bacteria_unclassified(100);Bacteria_unclassified(100);
Otu00340	Bacteria(100);Bacteroidetes(100);Bacteroidetes_unclassified(100);Bacteroidetes_unclassified(100);Bacteroidetes_unclassified(100);Bacteroidetes_unclassified(100);
Otu00341	Bacteria(100);Firmicutes(100);Clostridia(100);Clostridiales(100);Ruminococcaceae(100);Ruminococcaceae_unclassified(100);
Otu00342	Bacteria(100);Firmicutes(100);Clostridia(100);Clostridiales(100);Lachnospiraceae(100);Lachnospiraceae_unclassified(100);
Otu00343	Bacteria(100);Proteobacteria(100);Gammaproteobacteria(100);Oceanospirillales(100);Halomonadaceae(100);Halomonas(98);
Otu00344	Bacteria(100);Firmicutes(100);Bacilli(96);Lactobacillales(94);Streptococcaceae(87);Streptococcus(85);
Otu00345	Bacteria(100);Firmicutes(100);Clostridia(92);Clostridiales(92);Peptostreptococcaceae(59);Peptostreptococcaceae_unclassified(59);
Otu00346	Bacteria(100);Bacteria_unclassified(100);Bacteria_unclassified(100);Bacteria_unclassified(100);Bacteria_unclassified(100);Bacteria_unclassified(100);
Otu00347	Bacteria(100);Actinobacteria(100);Actinobacteria(100);Actinomycetales(100);Micrococcaceae(99);Arthrobacter(90);
Otu00348	Bacteria(100);Bacteroidetes(100);Bacteroidia(100);Bacteroidales(100);Porphyromonadaceae(100);Barnesiella(100);
Otu00349	Bacteria(100);Firmicutes(100);Clostridia(100);Clostridiales(100);Lachnospiraceae(100);Clostridium_XlVb(100);
Otu00350	Bacteria(100);Bacteroidetes(100);Bacteroidia(96);Bacteroidales(96);Prevotellaceae(90);Prevotellaceae_unclassified(90);
Otu00351	Bacteria(100);Firmicutes(100);Clostridia(100);Clostridiales(100);Lachnospiraceae(99);Lachnospiraceae_unclassified(99);
Otu00352	Bacteria(100);Firmicutes(100);Bacilli(100);Lactobacillales(100);Lactobacillaceae(100);Lactobacillus(97);
Otu00353	Bacteria(100);Firmicutes(100);Bacilli(100);Bacillales(93);Staphylococcaceae(78);Staphylococcaceae_unclassified(76);
Otu00354	Bacteria(100);Firmicutes(99);Clostridia(94);Clostridiales(93);Clostridiales_unclassified(89);Clostridiales_unclassified(89);
Otu00355	Bacteria(100);Firmicutes(100);Clostridia(100);Clostridiales(100);Ruminococcaceae(100);Ruminococcaceae_unclassified(100);
Otu00356	Bacteria(100);Firmicutes(100);Clostridia(100);Clostridiales(100);Lachnospiraceae(100);Lachnospiraceae_unclassified(100);
Otu00357	Bacteria(100);Firmicutes(100);Clostridia(98);Clostridiales(98);Clostridiales_unclassified(98);Clostridiales_unclassified(98);
Otu00358	Bacteria(100);Actinobacteria(100);Actinobacteria(100);Coriobacteriales(99);Coriobacteriaceae(99);Coriobacteriaceae_unclassified(99);
Otu00359	Bacteria(100);Proteobacteria(100);Betaproteobacteria(100);Burkholderiales(97);Burkholderiales_unclassified(96);Burkholderiales_unclassified(96);
Otu00360	Bacteria(100);Candidatus_Saccharibacteria(100);Candidatus_Saccharibacteria_unclassified(100);Candidatus_Saccharibacteria_unclassified(100);Candidatus_Saccharibacteria_unclassified(100);Candidatus_Saccharibacteria_unclassified(100);
Otu00361	Bacteria(100);Actinobacteria(100);Actinobacteria(100);Actinomycetales(100);Corynebacteriaceae(96);Corynebacterium(91);
Otu00362	Bacteria(100);Bacteroidetes(100);Bacteroidetes_unclassified(100);Bacteroidetes_unclassified(100);Bacteroidetes_unclassified(100);Bacteroidetes_unclassified(100);
Otu00363	Bacteria(100);Firmicutes(100);Clostridia(97);Clostridiales(97);Clostridiales_unclassified(97);Clostridiales_unclassified(97);
Otu00364	Bacteria(100);Bacteria_unclassified(100);Bacteria_unclassified(100);Bacteria_unclassified(100);Bacteria_unclassified(100);Bacteria_unclassified(100);
Otu00365	Bacteria(100);Firmicutes(100);Clostridia(100);Clostridiales(100);Clostridiales_unclassified(100);Clostridiales_unclassified(100);
Otu00366	Bacteria(100);Bacteria_unclassified(100);Bacteria_unclassified(100);Bacteria_unclassified(100);Bacteria_unclassified(100);Bacteria_unclassified(100);
Otu00367	Bacteria(100);Firmicutes(100);Clostridia(100);Clostridiales(100);Ruminococcaceae(100);Ruminococcaceae_unclassified(100);
Otu00368	Bacteria(100);Actinobacteria(100);Actinobacteria(100);Actinomycetales(100);Actinomycetales_unclassified(90);Actinomycetales_unclassified(90);
Otu00369	Bacteria(100);Firmicutes(100);Clostridia(100);Clostridiales(100);Lachnospiraceae(100);Lachnospiraceae_unclassified(99);
Otu00370	Bacteria(100);Bacteroidetes(100);Bacteroidia(98);Bacteroidales(98);Bacteroidales_unclassified(97);Bacteroidales_unclassified(97);
Otu00371	Bacteria(100);Firmicutes(100);Firmicutes_unclassified(98);Firmicutes_unclassified(98);Firmicutes_unclassified(98);Firmicutes_unclassified(98);
Otu00372	Bacteria(100);Firmicutes(100);Bacilli(100);Lactobacillales(91);Lactobacillales_unclassified(83);Lactobacillales_unclassified(83);
Otu00373	Bacteria(100);Bacteroidetes(100);Bacteroidia(100);Bacteroidales(100);Porphyromonadaceae(99);Porphyromonadaceae_unclassified(99);
Otu00374	Bacteria(100);Firmicutes(100);Clostridia(72);Clostridiales(70);Clostridiales_unclassified(69);Clostridiales_unclassified(69);
Otu00375	Bacteria(100);Firmicutes(100);Bacilli(100);Lactobacillales(100);Lactobacillaceae(100);Lactobacillus(99);
Otu00376	Bacteria(100);Actinobacteria(100);Actinobacteria(100);Coriobacteriales(100);Coriobacteriaceae(100);Collinsella(99);
Otu00377	Bacteria(100);Bacteroidetes(100);Bacteroidia(92);Bacteroidales(92);Bacteroidales_unclassified(92);Bacteroidales_unclassified(92);
Otu00378	Bacteria(100);Bacteroidetes(100);Bacteroidetes_unclassified(100);Bacteroidetes_unclassified(100);Bacteroidetes_unclassified(100);Bacteroidetes_unclassified(100);
Otu00379	Bacteria(100);Proteobacteria(100);Gammaproteobacteria(100);Xanthomonadales(100);Xanthomonadaceae(100);Wohlfahrtiimonas(100);
Otu00380	Bacteria(100);Firmicutes(100);Clostridia(100);Clostridiales(100);Ruminococcaceae(85);Ruminococcaceae_unclassified(85);
Otu00381	Bacteria(100);Firmicutes(100);Clostridia(100);Clostridiales(100);Ruminococcaceae(100);Ruminococcaceae_unclassified(99);
Otu00382	Bacteria(100);Actinobacteria(100);Actinobacteria(100);Actinomycetales(100);Microbacteriaceae(99);Microbacteriaceae_unclassified(75);
Otu00383	Bacteria(100);Bacteroidetes(100);Bacteroidia(100);Bacteroidales(100);Porphyromonadaceae(100);Porphyromonadaceae_unclassified(100);
Otu00384	Bacteria(100);Bacteroidetes(100);Bacteroidia(100);Bacteroidales(100);Rikenellaceae(100);Rikenella(100);
Otu00385	Bacteria(100);Actinobacteria(100);Actinobacteria(100);Bifidobacteriales(100);Bifidobacteriaceae(100);Bifidobacteriaceae_unclassified(100);
Otu00386	Bacteria(100);Actinobacteria(100);Actinobacteria(100);Coriobacteriales(100);Coriobacteriaceae(100);Collinsella(100);
Otu00387	Bacteria(100);Bacteria_unclassified(100);Bacteria_unclassified(100);Bacteria_unclassified(100);Bacteria_unclassified(100);Bacteria_unclassified(100);
Otu00388	Bacteria(100);Firmicutes(100);Bacilli(100);Lactobacillales(99);Lactobacillales_unclassified(91);Lactobacillales_unclassified(91);
Otu00389	Bacteria(100);Bacteria_unclassified(100);Bacteria_unclassified(100);Bacteria_unclassified(100);Bacteria_unclassified(100);Bacteria_unclassified(100);
Otu00390	Bacteria(100);Firmicutes(100);Bacilli(100);Lactobacillales(72);Lactobacillales_unclassified(71);Lactobacillales_unclassified(71);
Otu00391	Bacteria(100);Bacteroidetes(100);Bacteroidia(100);Bacteroidales(100);Bacteroidales_unclassified(99);Bacteroidales_unclassified(99);
Otu00392	Bacteria(100);Firmicutes(100);Bacilli(100);Lactobacillales(100);Lactobacillaceae(87);Lactobacillus(74);
Otu00393	Bacteria(100);Firmicutes(100);Firmicutes_unclassified(53);Firmicutes_unclassified(53);Firmicutes_unclassified(53);Firmicutes_unclassified(53);
Otu00394	Bacteria(100);Firmicutes(100);Bacilli(99);Bacilli_unclassified(55);Bacilli_unclassified(55);Bacilli_unclassified(55);
Otu00395	Bacteria(100);Bacteroidetes(100);Bacteroidia(100);Bacteroidales(100);Bacteroidaceae(100);Bacteroides(100);
Otu00396	Bacteria(100);Firmicutes(100);Clostridia(100);Clostridiales(100);Clostridiaceae_1(100);Clostridium_sensu_stricto(90);
Otu00397	Bacteria(100);Bacteroidetes(100);Bacteroidia(100);Bacteroidales(100);Porphyromonadaceae(100);Odoribacter(93);
Otu00398	Bacteria(100);Firmicutes(100);Bacilli(100);Lactobacillales(100);Lactobacillales_unclassified(95);Lactobacillales_unclassified(95);
Otu00399	Bacteria(100);Bacteroidetes(100);Bacteroidia(100);Bacteroidales(100);Porphyromonadaceae(100);Parabacteroides(100);
Otu00400	Bacteria(100);Bacteroidetes(100);Bacteroidia(94);Bacteroidales(94);Bacteroidales_unclassified(94);Bacteroidales_unclassified(94);
Otu00401	Bacteria(100);Bacteria_unclassified(100);Bacteria_unclassified(100);Bacteria_unclassified(100);Bacteria_unclassified(100);Bacteria_unclassified(100);
Otu00402	Bacteria(100);Bacteroidetes(100);Bacteroidia(100);Bacteroidales(100);Porphyromonadaceae(100);Barnesiella(100);
Otu00403	Bacteria(100);Firmicutes(100);Bacilli(100);Lactobacillales(100);Lactobacillales_unclassified(69);Lactobacillales_unclassified(69);
Otu00404	Bacteria(100);Firmicutes(86);Firmicutes_unclassified(86);Firmicutes_unclassified(86);Firmicutes_unclassified(86);Firmicutes_unclassified(86);
Otu00405	Bacteria(100);Firmicutes(93);Firmicutes_unclassified(90);Firmicutes_unclassified(90);Firmicutes_unclassified(90);Firmicutes_unclassified(90);
Otu00406	Bacteria(100);Firmicutes(64);Firmicutes_unclassified(62);Firmicutes_unclassified(62);Firmicutes_unclassified(62);Firmicutes_unclassified(62);
Otu00407	Bacteria(100);Bacteroidetes(100);Bacteroidia(99);Bacteroidales(99);Porphyromonadaceae(98);Porphyromonadaceae_unclassified(98);
Otu00408	Bacteria(100);Bacteria_unclassified(100);Bacteria_unclassified(100);Bacteria_unclassified(100);Bacteria_unclassified(100);Bacteria_unclassified(100);
Otu00409	Bacteria(100);Firmicutes(100);Clostridia(100);Clostridiales(100);Lachnospiraceae(100);Lachnospiraceae_unclassified(100);
Otu00410	Bacteria(100);Firmicutes(100);Bacilli(100);Bacilli_unclassified(55);Bacilli_unclassified(55);Bacilli_unclassified(55);
Otu00411	Bacteria(100);Firmicutes(100);Clostridia(100);Clostridiales(100);Ruminococcaceae(100);Ruminococcaceae_unclassified(95);
Otu00412	Bacteria(100);Bacteroidetes(100);Bacteroidia(100);Bacteroidales(100);Bacteroidales_unclassified(100);Bacteroidales_unclassified(100);
Otu00413	Bacteria(100);Firmicutes(100);Bacilli(100);Lactobacillales(99);Enterococcaceae(77);Enterococcus(55);
Otu00414	Bacteria(100);Firmicutes(100);Clostridia(100);Clostridiales(100);Clostridiales_Incertae_Sedis_XI(100);Helcococcus(100);
Otu00415	Bacteria(100);Firmicutes(100);Clostridia(100);Clostridiales(100);Lachnospiraceae(100);Lachnospiraceae_unclassified(100);
Otu00416	Bacteria(100);Actinobacteria(100);Actinobacteria(100);Actinomycetales(100);Dermabacteraceae(56);Dermabacteraceae_unclassified(56);
Otu00417	Bacteria(100);Actinobacteria(100);Actinobacteria(100);Actinomycetales(100);Micrococcaceae(100);Micrococcus(54);
Otu00418	Bacteria(100);Firmicutes(100);Clostridia(100);Clostridiales(100);Clostridiales_Incertae_Sedis_XI(100);Tissierella(100);
Otu00419	Bacteria(100);Firmicutes(100);Firmicutes_unclassified(100);Firmicutes_unclassified(100);Firmicutes_unclassified(100);Firmicutes_unclassified(100);
Otu00420	Bacteria(100);Firmicutes(100);Clostridia(100);Clostridiales(100);Ruminococcaceae(100);Ruminococcaceae_unclassified(100);
Otu00421	Bacteria(100);Bacteria_unclassified(100);Bacteria_unclassified(100);Bacteria_unclassified(100);Bacteria_unclassified(100);Bacteria_unclassified(100);
Otu00422	Bacteria(100);Bacteria_unclassified(100);Bacteria_unclassified(100);Bacteria_unclassified(100);Bacteria_unclassified(100);Bacteria_unclassified(100);
Otu00423	Bacteria(100);Actinobacteria(100);Actinobacteria(100);Actinomycetales(100);Glycomycetaceae(100);Stackebrandtia(100);
Otu00424	Bacteria(100);Firmicutes(100);Bacilli(99);Bacillales(97);Staphylococcaceae(91);Staphylococcaceae_unclassified(89);
Otu00425	Bacteria(100);Firmicutes(100);Firmicutes_unclassified(88);Firmicutes_unclassified(88);Firmicutes_unclassified(88);Firmicutes_unclassified(88);
Otu00426	Bacteria(100);Bacteria_unclassified(100);Bacteria_unclassified(100);Bacteria_unclassified(100);Bacteria_unclassified(100);Bacteria_unclassified(100);
Otu00427	Bacteria(100);Firmicutes(100);Clostridia(100);Clostridiales(100);Clostridiales_unclassified(100);Clostridiales_unclassified(100);
Otu00428	Bacteria(100);Bacteroidetes(100);Bacteroidetes_unclassified(91);Bacteroidetes_unclassified(91);Bacteroidetes_unclassified(91);Bacteroidetes_unclassified(91);
Otu00429	Bacteria(100);Bacteria_unclassified(100);Bacteria_unclassified(100);Bacteria_unclassified(100);Bacteria_unclassified(100);Bacteria_unclassified(100);
Otu00430	Bacteria(100);Firmicutes(100);Bacilli(100);Lactobacillales(87);Lactobacillaceae(53);Lactobacillus(52);
Otu00431	Bacteria(100);Firmicutes(100);Clostridia(100);Clostridiales(100);Ruminococcaceae(100);Ruminococcaceae_unclassified(100);
Otu00432	Bacteria(100);Proteobacteria(100);Gammaproteobacteria(100);Pseudomonadales(96);Pseudomonadaceae(96);Pseudomonas(91);
Otu00433	Bacteria(100);Firmicutes(100);Erysipelotrichia(100);Erysipelotrichales(100);Erysipelotrichaceae(100);Erysipelotrichaceae_unclassified(100);
Otu00434	Bacteria(100);Actinobacteria(100);Actinobacteria(100);Actinomycetales(100);Microbacteriaceae(98);Microbacteriaceae_unclassified(97);
Otu00435	Bacteria(100);Firmicutes(100);Clostridia(100);Clostridiales(100);Ruminococcaceae(93);Clostridium_IV(53);
Otu00436	Bacteria(100);Firmicutes(100);Clostridia(100);Clostridiales(100);Ruminococcaceae(99);Ruminococcaceae_unclassified(97);
Otu00437	Bacteria(100);Firmicutes(100);Bacilli(100);Bacillales(100);Bacillales_unclassified(93);Bacillales_unclassified(93);
Otu00438	Bacteria(100);Bacteroidetes(100);Sphingobacteriia(100);Sphingobacteriales(100);Sphingobacteriaceae(100);Sphingobacterium(100);
Otu00439	Bacteria(100);Firmicutes(100);Clostridia(100);Clostridiales(100);Clostridiales_unclassified(95);Clostridiales_unclassified(95);
Otu00440	Bacteria(100);Firmicutes(100);Firmicutes_unclassified(78);Firmicutes_unclassified(78);Firmicutes_unclassified(78);Firmicutes_unclassified(78);
Otu00441	Bacteria(100);Firmicutes(100);Clostridia(100);Clostridiales(100);Lachnospiraceae(100);Lachnospiraceae_unclassified(100);
Otu00442	Bacteria(100);Firmicutes(100);Bacilli(100);Lactobacillales(100);Lactobacillaceae(61);Lactobacillus(60);
Otu00443	Bacteria(100);Bacteria_unclassified(100);Bacteria_unclassified(100);Bacteria_unclassified(100);Bacteria_unclassified(100);Bacteria_unclassified(100);
Otu00444	Bacteria(100);Firmicutes(100);Clostridia(100);Clostridiales(100);Lachnospiraceae(100);Lachnospiraceae_unclassified(89);
Otu00445	Bacteria(100);Firmicutes(100);Clostridia(100);Clostridiales(100);Ruminococcaceae(100);Ruminococcaceae_unclassified(65);
Otu00446	Bacteria(100);Firmicutes(100);Bacilli(100);Lactobacillales(100);Lactobacillales_unclassified(55);Lactobacillales_unclassified(55);
Otu00447	Bacteria(100);Bacteroidetes(100);Bacteroidia(100);Bacteroidales(100);Rikenellaceae(100);Alistipes(100);
Otu00448	Bacteria(100);Firmicutes(100);Clostridia(100);Clostridiales(100);Clostridiaceae_1(100);Clostridium_sensu_stricto(96);
Otu00449	Bacteria(100);Firmicutes(90);Clostridia(85);Clostridiales(84);Clostridiales_unclassified(84);Clostridiales_unclassified(84);
Otu00450	Bacteria(100);Bacteria_unclassified(100);Bacteria_unclassified(100);Bacteria_unclassified(100);Bacteria_unclassified(100);Bacteria_unclassified(100);
Otu00451	Bacteria(100);Firmicutes(100);Clostridia(100);Clostridiales(100);Ruminococcaceae(91);Ruminococcaceae_unclassified(91);
Otu00452	Bacteria(100);Firmicutes(100);Bacilli(100);Lactobacillales(100);Lactobacillaceae(100);Lactobacillus(96);
Otu00453	Archaea(100);Euryarchaeota(100);Methanomicrobia(100);Methanomicrobiales(100);Methanocorpusculaceae(100);Methanocorpusculum(100);
Otu00454	Bacteria(100);Firmicutes(100);Clostridia(99);Clostridiales(99);Clostridiales_unclassified(96);Clostridiales_unclassified(96);
Otu00455	Bacteria(100);Firmicutes(100);Bacilli(100);Lactobacillales(98);Lactobacillales_unclassified(97);Lactobacillales_unclassified(97);
Otu00456	Bacteria(100);Bacteroidetes(100);Bacteroidia(100);Bacteroidales(100);Rikenellaceae(100);Alistipes(100);
Otu00457	Bacteria(100);Firmicutes(100);Clostridia(100);Clostridiales(100);Lachnospiraceae(61);Lachnospiraceae_unclassified(61);
Otu00458	Bacteria(100);Firmicutes(100);Firmicutes_unclassified(87);Firmicutes_unclassified(87);Firmicutes_unclassified(87);Firmicutes_unclassified(87);
Otu00459	Bacteria(100);Firmicutes(100);Clostridia(100);Clostridiales(100);Ruminococcaceae(100);Oscillibacter(99);
Otu00460	Bacteria(100);Bacteroidetes(100);Bacteroidia(100);Bacteroidales(100);Bacteroidaceae(100);Bacteroides(100);
Otu00461	Bacteria(100);Firmicutes(100);Clostridia(100);Clostridiales(100);Ruminococcaceae(100);Ruminococcaceae_unclassified(97);
Otu00462	Bacteria(100);Firmicutes(100);Bacilli(60);Bacilli_unclassified(60);Bacilli_unclassified(60);Bacilli_unclassified(60);
Otu00463	Bacteria(100);Bacteroidetes(100);Bacteroidia(100);Bacteroidales(100);Bacteroidaceae(100);Bacteroides(100);
Otu00464	Bacteria(100);Firmicutes(100);Firmicutes_unclassified(52);Firmicutes_unclassified(52);Firmicutes_unclassified(52);Firmicutes_unclassified(52);
Otu00465	Bacteria(100);Firmicutes(100);Clostridia(100);Clostridiales(100);Lachnospiraceae(100);Clostridium_XlVb(100);
Otu00466	Bacteria(100);Actinobacteria(100);Actinobacteria(100);Actinomycetales(100);Actinomycetales_unclassified(100);Actinomycetales_unclassified(100);
Otu00467	Bacteria(100);Proteobacteria(100);Deltaproteobacteria(100);Desulfovibrionales(100);Desulfovibrionaceae(100);Bilophila(100);
Otu00468	Bacteria(100);Firmicutes(100);Clostridia(100);Clostridiales(100);Ruminococcaceae(100);Ruminococcaceae_unclassified(100);
Otu00469	Bacteria(100);Firmicutes(100);Clostridia(100);Clostridiales(100);Lachnospiraceae(100);Lachnospiraceae_unclassified(100);
Otu00470	Bacteria(100);Firmicutes(100);Bacilli(100);Bacillales(100);Bacillaceae_2(96);Bacillaceae_2_unclassified(96);
Otu00471	Bacteria(100);Firmicutes(100);Clostridia(100);Clostridiales(100);Lachnospiraceae(100);Clostridium_XlVa(76);
Otu00472	Bacteria(100);Firmicutes(100);Bacilli(100);Bacilli_unclassified(71);Bacilli_unclassified(71);Bacilli_unclassified(71);
Otu00473	Bacteria(100);Bacteroidetes(100);Bacteroidetes_unclassified(98);Bacteroidetes_unclassified(98);Bacteroidetes_unclassified(98);Bacteroidetes_unclassified(98);
Otu00474	Bacteria(100);Firmicutes(100);Bacilli(100);Lactobacillales(90);Carnobacteriaceae(70);Carnobacteriaceae_unclassified(70);
Otu00475	Bacteria(100);Firmicutes(100);Bacilli(100);Lactobacillales(100);Lactobacillaceae(100);Lactobacillaceae_unclassified(55);
Otu00476	Bacteria(100);Firmicutes(100);Clostridia(100);Clostridiales(100);Ruminococcaceae(100);Ruminococcaceae_unclassified(82);
Otu00477	Bacteria(100);Firmicutes(100);Bacilli(100);Lactobacillales(99);Streptococcaceae(77);Streptococcus(73);
Otu00478	Bacteria(100);Firmicutes(100);Clostridia(100);Clostridiales(100);Clostridiales_unclassified(100);Clostridiales_unclassified(100);
Otu00479	Bacteria(100);Firmicutes(100);Bacilli(97);Lactobacillales(88);Lactobacillales_unclassified(78);Lactobacillales_unclassified(78);
Otu00480	Bacteria(100);Firmicutes(100);Bacilli(99);Bacilli_unclassified(84);Bacilli_unclassified(84);Bacilli_unclassified(84);
Otu00481	Bacteria(100);Bacteria_unclassified(100);Bacteria_unclassified(100);Bacteria_unclassified(100);Bacteria_unclassified(100);Bacteria_unclassified(100);
Otu00482	Bacteria(100);Firmicutes(100);Firmicutes_unclassified(68);Firmicutes_unclassified(68);Firmicutes_unclassified(68);Firmicutes_unclassified(68);
Otu00483	Bacteria(100);Actinobacteria(100);Actinobacteria(100);Actinomycetales(100);Corynebacteriaceae(100);Corynebacterium(99);
Otu00484	Bacteria(100);Bacteroidetes(100);Bacteroidia(100);Bacteroidales(100);Bacteroidaceae(100);Bacteroides(100);
Otu00485	Bacteria(100);Firmicutes(100);Bacilli(100);Lactobacillales(100);Carnobacteriaceae(85);Carnobacteriaceae_unclassified(85);
Otu00486	Bacteria(100);Firmicutes(100);Clostridia(100);Clostridiales(100);Clostridiaceae_1(98);Clostridiaceae_1_unclassified(98);
Otu00487	Bacteria(100);Bacteroidetes(100);Bacteroidia(100);Bacteroidales(100);Bacteroidales_unclassified(100);Bacteroidales_unclassified(100);
Otu00488	Bacteria(100);Bacteria_unclassified(100);Bacteria_unclassified(100);Bacteria_unclassified(100);Bacteria_unclassified(100);Bacteria_unclassified(100);
Otu00489	Bacteria(100);Actinobacteria(100);Actinobacteria(100);Actinomycetales(100);Micrococcaceae(96);Arthrobacter(71);
Otu00490	Bacteria(100);Bacteroidetes(100);Bacteroidia(100);Bacteroidales(100);Bacteroidaceae(100);Bacteroides(100);
Otu00491	Bacteria(100);Firmicutes(100);Clostridia(98);Clostridiales(98);Clostridiales_unclassified(97);Clostridiales_unclassified(97);
Otu00492	Bacteria(100);Bacteroidetes(100);Bacteroidia(100);Bacteroidales(100);Bacteroidaceae(100);Bacteroides(100);
Otu00493	Bacteria(100);Firmicutes(100);Bacilli(100);Lactobacillales(100);Leuconostocaceae(100);Weissella(100);
Otu00494	Bacteria(100);Bacteroidetes(100);Bacteroidia(100);Bacteroidales(100);Bacteroidales_unclassified(99);Bacteroidales_unclassified(99);
Otu00495	Bacteria(100);Actinobacteria(100);Actinobacteria(100);Actinomycetales(100);Corynebacteriaceae(83);Corynebacterium(79);
Otu00496	Bacteria(100);Firmicutes(100);Clostridia(100);Clostridiales(100);Lachnospiraceae(100);Lachnospiraceae_unclassified(100);
Otu00497	Bacteria(100);Firmicutes(100);Clostridia(98);Clostridiales(95);Clostridiales_unclassified(95);Clostridiales_unclassified(95);
Otu00498	Bacteria(100);Firmicutes(100);Bacilli(100);Bacilli_unclassified(69);Bacilli_unclassified(69);Bacilli_unclassified(69);
Otu00499	Bacteria(100);Bacteroidetes(100);Bacteroidia(100);Bacteroidales(100);Porphyromonadaceae(100);Porphyromonadaceae_unclassified(100);
Otu00500	Bacteria(100);Firmicutes(100);Bacilli(100);Lactobacillales(100);Lactobacillaceae(100);Lactobacillus(83);
Otu00501	Bacteria(100);Firmicutes(100);Clostridia(100);Clostridiales(100);Clostridiales_unclassified(100);Clostridiales_unclassified(100);
Otu00502	Bacteria(100);Bacteria_unclassified(100);Bacteria_unclassified(100);Bacteria_unclassified(100);Bacteria_unclassified(100);Bacteria_unclassified(100);
Otu00503	Bacteria(100);Firmicutes(100);Clostridia(100);Clostridiales(100);Peptostreptococcaceae(94);Romboutsia(73);
Otu00504	Bacteria(100);Firmicutes(100);Clostridia(98);Clostridiales(98);Ruminococcaceae(78);Oscillibacter(56);
Otu00505	Bacteria(100);Actinobacteria(100);Actinobacteria(100);Coriobacteriales(100);Coriobacteriaceae(100);Collinsella(87);
Otu00506	Bacteria(100);Firmicutes(100);Bacilli(100);Bacillales(87);Bacillaceae_2(58);Bacillaceae_2_unclassified(56);
Otu00507	Bacteria(100);Actinobacteria(100);Actinobacteria(100);Actinomycetales(100);Actinomycetales_unclassified(97);Actinomycetales_unclassified(97);
Otu00508	Bacteria(100);Bacteria_unclassified(100);Bacteria_unclassified(100);Bacteria_unclassified(100);Bacteria_unclassified(100);Bacteria_unclassified(100);
Otu00509	Bacteria(100);Firmicutes(100);Clostridia(100);Clostridiales(100);Ruminococcaceae(100);Ruminococcus(83);
Otu00510	Bacteria(100);Firmicutes(100);Clostridia(100);Clostridiales(100);Lachnospiraceae(100);Blautia(99);
Otu00511	Bacteria(100);Firmicutes(100);Clostridia(100);Clostridiales(100);Lachnospiraceae(100);Lachnospiraceae_unclassified(100);
Otu00512	Bacteria(100);Firmicutes(100);Clostridia(100);Clostridiales(100);Lachnospiraceae(100);Lachnospiraceae_unclassified(100);
Otu00513	Bacteria(100);Firmicutes(100);Clostridia(97);Clostridiales(97);Clostridiales_unclassified(97);Clostridiales_unclassified(97);
Otu00514	Bacteria(100);Proteobacteria(100);Gammaproteobacteria(100);Xanthomonadales(100);Xanthomonadaceae(100);Wohlfahrtiimonas(100);
Otu00515	Bacteria(100);Firmicutes(100);Bacilli(100);Bacillales(67);Staphylococcaceae(63);Jeotgalicoccus(61);
Otu00516	Bacteria(100);Bacteria_unclassified(100);Bacteria_unclassified(100);Bacteria_unclassified(100);Bacteria_unclassified(100);Bacteria_unclassified(100);
Otu00517	Bacteria(100);Bacteroidetes(100);Bacteroidia(82);Bacteroidales(82);Bacteroidales_unclassified(81);Bacteroidales_unclassified(81);
Otu00518	Bacteria(100);Firmicutes(100);Bacilli(100);Bacillales(100);Bacillaceae_2(98);Bacillaceae_2_unclassified(98);
Otu00519	Bacteria(100);Firmicutes(100);Clostridia(100);Clostridiales(100);Ruminococcaceae(100);Ruminococcaceae_unclassified(97);
Otu00520	Bacteria(100);Firmicutes(100);Clostridia(100);Clostridiales(100);Ruminococcaceae(100);Ruminococcaceae_unclassified(95);
Otu00521	Bacteria(100);Firmicutes(100);Clostridia(100);Clostridiales(100);Ruminococcaceae(72);Ruminococcaceae_unclassified(72);
Otu00522	Bacteria(100);Firmicutes(96);Clostridia(90);Clostridiales(71);Clostridiales_unclassified(71);Clostridiales_unclassified(71);
Otu00523	Bacteria(100);Firmicutes(100);Clostridia(100);Clostridiales(100);Clostridiales_unclassified(100);Clostridiales_unclassified(100);
Otu00524	Bacteria(100);Bacteroidetes(100);Flavobacteriia(100);Flavobacteriales(100);Flavobacteriaceae(100);Riemerella(100);
Otu00525	Bacteria(100);Bacteroidetes(100);Bacteroidia(100);Bacteroidales(100);Porphyromonadaceae(100);Porphyromonadaceae_unclassified(100);
Otu00526	Bacteria(100);Actinobacteria(100);Actinobacteria(100);Coriobacteriales(95);Coriobacteriaceae(95);Coriobacteriaceae_unclassified(95);
Otu00527	Bacteria(100);Firmicutes(100);Bacilli(100);Lactobacillales(100);Lactobacillaceae(100);Lactobacillus(100);
Otu00528	Bacteria(100);Firmicutes(100);Firmicutes_unclassified(57);Firmicutes_unclassified(57);Firmicutes_unclassified(57);Firmicutes_unclassified(57);
Otu00529	Bacteria(100);Firmicutes(100);Bacilli(100);Lactobacillales(97);Lactobacillales_unclassified(97);Lactobacillales_unclassified(97);
Otu00530	Bacteria(100);Firmicutes(92);Firmicutes_unclassified(53);Firmicutes_unclassified(53);Firmicutes_unclassified(53);Firmicutes_unclassified(53);
Otu00531	Bacteria(100);Firmicutes(97);Clostridia(56);Clostridiales(54);Clostridiales_unclassified(54);Clostridiales_unclassified(54);
Otu00532	Bacteria(100);Firmicutes(100);Bacilli(100);Bacilli_unclassified(67);Bacilli_unclassified(67);Bacilli_unclassified(67);
Otu00533	Bacteria(100);Firmicutes(99);Clostridia(99);Clostridiales(99);Ruminococcaceae(98);Clostridium_IV(86);
Otu00534	Bacteria(100);Bacteria_unclassified(100);Bacteria_unclassified(100);Bacteria_unclassified(100);Bacteria_unclassified(100);Bacteria_unclassified(100);
Otu00535	Bacteria(100);Firmicutes(100);Clostridia(100);Clostridiales(100);Clostridiales_unclassified(100);Clostridiales_unclassified(100);
Otu00536	Bacteria(100);Firmicutes(100);Clostridia(99);Clostridiales(99);Clostridiales_unclassified(99);Clostridiales_unclassified(99);
Otu00537	Bacteria(100);Actinobacteria(100);Actinobacteria(100);Actinomycetales(100);Actinomycetales_unclassified(89);Actinomycetales_unclassified(89);
Otu00538	Bacteria(100);Firmicutes(94);Clostridia(61);Clostridiales(56);Clostridiales_unclassified(56);Clostridiales_unclassified(56);
Otu00539	Bacteria(100);Firmicutes(100);Clostridia(100);Clostridiales(100);Lachnospiraceae(100);Lachnospiraceae_unclassified(85);
Otu00540	Bacteria(100);Bacteroidetes(100);Bacteroidia(100);Bacteroidales(100);Prevotellaceae(99);Prevotella(96);
Otu00541	Bacteria(100);Firmicutes(100);Bacilli(100);Lactobacillales(100);Lactobacillaceae(80);Lactobacillus(77);
Otu00542	Bacteria(100);Firmicutes(100);Bacilli(100);Lactobacillales(100);Lactobacillaceae(100);Lactobacillus(98);
Otu00543	Bacteria(100);Firmicutes(100);Bacilli(100);Lactobacillales(99);Lactobacillaceae(97);Lactobacillus(97);
Otu00544	Bacteria(100);Firmicutes(100);Bacilli(100);Lactobacillales(100);Lactobacillaceae(89);Lactobacillus(89);
Otu00545	Bacteria(100);Firmicutes(100);Bacilli(100);Lactobacillales(97);Lactobacillaceae(74);Lactobacillus(74);
Otu00546	Bacteria(100);Firmicutes(100);Clostridia(100);Clostridiales(100);Lachnospiraceae(100);Lachnospiraceae_unclassified(100);
Otu00547	Bacteria(100);Firmicutes(100);Bacilli(100);Lactobacillales(100);Lactobacillaceae(98);Lactobacillus(98);
Otu00548	Bacteria(100);Firmicutes(100);Clostridia(100);Clostridiales(100);Ruminococcaceae(89);Ruminococcaceae_unclassified(89);
Otu00549	Bacteria(100);Bacteroidetes(100);Bacteroidia(98);Bacteroidales(98);Porphyromonadaceae(98);Porphyromonadaceae_unclassified(98);
Otu00550	Bacteria(100);Firmicutes(100);Clostridia(98);Clostridiales(98);Clostridiales_unclassified(98);Clostridiales_unclassified(98);
Otu00551	Bacteria(100);Firmicutes(100);Bacilli(100);Lactobacillales(100);Streptococcaceae(100);Streptococcus(100);
Otu00552	Bacteria(100);Firmicutes(100);Clostridia(100);Clostridiales(100);Ruminococcaceae(100);Oscillibacter(99);
Otu00553	Bacteria(100);Firmicutes(100);Bacilli(95);Lactobacillales(90);Lactobacillales_unclassified(90);Lactobacillales_unclassified(90);
Otu00554	Bacteria(100);Firmicutes(100);Clostridia(100);Clostridiales(100);Lachnospiraceae(100);Lachnospiraceae_unclassified(100);
Otu00555	Bacteria(100);Bacteroidetes(100);Bacteroidia(100);Bacteroidales(100);Bacteroidaceae(100);Bacteroides(100);
Otu00556	Bacteria(100);Bacteroidetes(86);Bacteroidia(86);Bacteroidales(86);Bacteroidaceae(86);Anaerorhabdus(86);
Otu00557	Bacteria(100);Firmicutes(100);Bacilli(100);Lactobacillales(100);Lactobacillaceae(98);Lactobacillus(90);
Otu00558	Bacteria(100);Firmicutes(100);Clostridia(100);Clostridiales(100);Lachnospiraceae(100);Lachnospiraceae_unclassified(95);
Otu00559	Bacteria(100);Firmicutes(100);Clostridia(95);Clostridiales(93);Clostridiales_unclassified(93);Clostridiales_unclassified(93);
Otu00560	Bacteria(100);Firmicutes(100);Clostridia(100);Clostridiales(100);Lachnospiraceae(97);Lachnospiraceae_unclassified(97);
Otu00561	Bacteria(100);Firmicutes(100);Bacilli(100);Lactobacillales(100);Lactobacillaceae(95);Lactobacillus(95);
Otu00562	Bacteria(100);Firmicutes(100);Firmicutes_unclassified(56);Firmicutes_unclassified(56);Firmicutes_unclassified(56);Firmicutes_unclassified(56);
Otu00563	Bacteria(100);Firmicutes(100);Clostridia(100);Clostridiales(100);Peptostreptococcaceae(100);Peptostreptococcaceae_unclassified(77);
Otu00564	Bacteria(100);Firmicutes(100);Bacilli(100);Lactobacillales(87);Lactobacillales_unclassified(87);Lactobacillales_unclassified(87);
Otu00565	Bacteria(100);Firmicutes(100);Clostridia(55);Clostridiales(55);Clostridiales_unclassified(55);Clostridiales_unclassified(55);
Otu00566	Bacteria(100);Firmicutes(100);Bacilli(100);Lactobacillales(94);Lactobacillaceae(55);Lactobacillaceae_unclassified(55);
Otu00567	Bacteria(100);Firmicutes(100);Clostridia(100);Clostridiales(100);Lachnospiraceae(98);Lachnospiraceae_unclassified(98);
Otu00568	Bacteria(100);Bacteroidetes(100);Bacteroidia(100);Bacteroidales(100);Porphyromonadaceae(100);Petrimonas(100);
Otu00569	Bacteria(100);Firmicutes(100);Bacilli(98);Lactobacillales(91);Lactobacillales_unclassified(90);Lactobacillales_unclassified(90);
Otu00570	Bacteria(100);Firmicutes(100);Clostridia(99);Clostridiales(99);Clostridiales_unclassified(99);Clostridiales_unclassified(99);
Otu00571	Bacteria(100);Firmicutes(100);Firmicutes_unclassified(94);Firmicutes_unclassified(94);Firmicutes_unclassified(94);Firmicutes_unclassified(94);
Otu00572	Bacteria(100);Firmicutes(100);Erysipelotrichia(61);Erysipelotrichales(61);Erysipelotrichaceae(61);Turicibacter(61);
Otu00573	Bacteria(100);Firmicutes(96);Firmicutes_unclassified(93);Firmicutes_unclassified(93);Firmicutes_unclassified(93);Firmicutes_unclassified(93);
Otu00574	Bacteria(100);Firmicutes(100);Bacilli(100);Lactobacillales(100);Lactobacillaceae(67);Lactobacillus(54);
Otu00575	Bacteria(100);Firmicutes(100);Clostridia(98);Clostridiales(98);Peptostreptococcaceae(86);Romboutsia(66);
Otu00576	Bacteria(100);Firmicutes(100);Clostridia(100);Clostridiales(100);Lachnospiraceae(100);Lachnospiraceae_unclassified(99);
Otu00577	Bacteria(100);Firmicutes(100);Clostridia(95);Clostridiales(95);Clostridiales_unclassified(95);Clostridiales_unclassified(95);
Otu00578	Bacteria(100);Firmicutes(100);Clostridia(100);Clostridiales(100);Clostridiales_Incertae_Sedis_XI(93);Clostridiales_Incertae_Sedis_XI_unclassified(93);
Otu00579	Bacteria(100);Firmicutes(100);Bacilli(100);Lactobacillales(100);Lactobacillaceae(100);Lactobacillus(100);
Otu00580	Bacteria(100);Firmicutes(99);Clostridia(96);Clostridiales(78);Clostridiales_unclassified(78);Clostridiales_unclassified(78);
Otu00581	Bacteria(100);Firmicutes(100);Bacilli(100);Lactobacillales(80);Lactobacillales_unclassified(68);Lactobacillales_unclassified(68);
Otu00582	Bacteria(100);Firmicutes(100);Clostridia(100);Clostridiales(100);Ruminococcaceae(100);Ruminococcaceae_unclassified(99);
Otu00583	Bacteria(100);Firmicutes(100);Bacilli(100);Lactobacillales(100);Streptococcaceae(83);Streptococcus(83);
Otu00584	Bacteria(100);Firmicutes(100);Bacilli(98);Lactobacillales(97);Lactobacillales_unclassified(80);Lactobacillales_unclassified(80);
Otu00585	Bacteria(100);Bacteria_unclassified(93);Bacteria_unclassified(93);Bacteria_unclassified(93);Bacteria_unclassified(93);Bacteria_unclassified(93);
Otu00586	Bacteria(100);Firmicutes(100);Clostridia(100);Clostridiales(100);Lachnospiraceae(100);Lachnospiraceae_unclassified(100);
Otu00587	Bacteria(100);Firmicutes(100);Clostridia(68);Clostridiales(68);Clostridiales_unclassified(68);Clostridiales_unclassified(68);
Otu00588	Bacteria(100);Firmicutes(100);Clostridia(100);Clostridiales(100);Ruminococcaceae(100);Ruminococcaceae_unclassified(100);
Otu00589	Bacteria(100);Bacteroidetes(100);Bacteroidetes_unclassified(98);Bacteroidetes_unclassified(98);Bacteroidetes_unclassified(98);Bacteroidetes_unclassified(98);
Otu00590	Bacteria(100);Firmicutes(100);Clostridia(100);Clostridiales(100);Lachnospiraceae(100);Lachnospiraceae_unclassified(100);
Otu00591	Bacteria(100);Bacteroidetes(100);Bacteroidetes_unclassified(100);Bacteroidetes_unclassified(100);Bacteroidetes_unclassified(100);Bacteroidetes_unclassified(100);
Otu00592	Bacteria(100);Bacteria_unclassified(100);Bacteria_unclassified(100);Bacteria_unclassified(100);Bacteria_unclassified(100);Bacteria_unclassified(100);
Otu00593	Bacteria(100);Firmicutes(100);Erysipelotrichia(100);Erysipelotrichales(100);Erysipelotrichaceae(100);Holdemania(100);
Otu00594	Bacteria(100);Firmicutes(100);Clostridia(100);Clostridiales(100);Ruminococcaceae(100);Pseudoflavonifractor(75);
Otu00595	Bacteria(100);Proteobacteria(100);Betaproteobacteria(100);Burkholderiales(94);Comamonadaceae(80);Comamonadaceae_unclassified(80);
Otu00596	Bacteria(100);Actinobacteria(100);Actinobacteria(100);Actinomycetales(100);Nocardioidaceae(100);Nocardioidaceae_unclassified(87);
Otu00597	Bacteria(100);Firmicutes(100);Bacilli(100);Bacillales(60);Bacillales_unclassified(60);Bacillales_unclassified(60);
Otu00598	Bacteria(100);Firmicutes(100);Firmicutes_unclassified(98);Firmicutes_unclassified(98);Firmicutes_unclassified(98);Firmicutes_unclassified(98);
Otu00599	Bacteria(100);Bacteroidetes(100);Bacteroidia(100);Bacteroidales(100);Porphyromonadaceae(100);Porphyromonadaceae_unclassified(100);
Otu00600	Bacteria(100);Actinobacteria(100);Actinobacteria(100);Coriobacteriales(100);Coriobacteriaceae(100);Coriobacteriaceae_unclassified(100);
Otu00601	Bacteria(100);Firmicutes(100);Bacilli(100);Bacillales(98);Bacillaceae_2(93);Bacillaceae_2_unclassified(90);
Otu00602	Bacteria(100);Bacteroidetes(100);Bacteroidia(100);Bacteroidales(100);Porphyromonadaceae(100);Parabacteroides(100);
Otu00603	Bacteria(100);Firmicutes(100);Bacilli(100);Bacilli_unclassified(82);Bacilli_unclassified(82);Bacilli_unclassified(82);
Otu00604	Bacteria(100);Firmicutes(100);Firmicutes_unclassified(73);Firmicutes_unclassified(73);Firmicutes_unclassified(73);Firmicutes_unclassified(73);
Otu00605	Bacteria(100);Firmicutes(100);Clostridia(100);Clostridiales(100);Ruminococcaceae(99);Ruminococcaceae_unclassified(99);
Otu00606	Bacteria(100);Bacteroidetes(100);Bacteroidia(100);Bacteroidales(100);Bacteroidales_unclassified(100);Bacteroidales_unclassified(100);
Otu00607	Bacteria(100);Firmicutes(100);Clostridia(86);Clostridiales(86);Clostridiales_unclassified(86);Clostridiales_unclassified(86);
Otu00608	Bacteria(100);Firmicutes(100);Bacilli(100);Lactobacillales(100);Lactobacillaceae(57);Lactobacillus(53);
Otu00609	Bacteria(100);Firmicutes(100);Clostridia(100);Clostridiales(100);Clostridiaceae_1(100);Clostridium_sensu_stricto(99);
Otu00610	Bacteria(100);Firmicutes(100);Clostridia(100);Clostridiales(100);Ruminococcaceae(100);Ruminococcus(75);
Otu00611	Bacteria(100);Proteobacteria(100);Alphaproteobacteria(100);Rhodobacterales(100);Rhodobacteraceae(100);Paracoccus(64);
Otu00612	Bacteria(100);Proteobacteria(100);Gammaproteobacteria(100);Pseudomonadales(100);Pseudomonadaceae(100);Pseudomonas(94);
Otu00613	Bacteria(100);Bacteria_unclassified(100);Bacteria_unclassified(100);Bacteria_unclassified(100);Bacteria_unclassified(100);Bacteria_unclassified(100);
Otu00614	Bacteria(100);Proteobacteria(100);Gammaproteobacteria(100);Pseudomonadales(100);Moraxellaceae(100);Psychrobacter(100);
Otu00615	Bacteria(100);Actinobacteria(100);Actinobacteria(100);Actinomycetales(100);Streptomycetaceae(100);Kitasatospora(67);
Otu00616	Bacteria(100);Bacteroidetes(100);Bacteroidia(100);Bacteroidales(100);Bacteroidales_unclassified(100);Bacteroidales_unclassified(100);
Otu00617	Bacteria(100);Bacteroidetes(100);Flavobacteriia(100);Flavobacteriales(100);Flavobacteriaceae(100);Myroides(100);
Otu00618	Bacteria(100);Firmicutes(100);Firmicutes_unclassified(99);Firmicutes_unclassified(99);Firmicutes_unclassified(99);Firmicutes_unclassified(99);
Otu00619	Bacteria(100);Firmicutes(100);Clostridia(100);Clostridiales(100);Lachnospiraceae(100);Lachnospiraceae_unclassified(100);
Otu00620	Bacteria(100);Firmicutes(100);Bacilli(100);Lactobacillales(100);Lactobacillales_unclassified(57);Lactobacillales_unclassified(57);
Otu00621	Bacteria(100);Bacteroidetes(100);Bacteroidetes_unclassified(96);Bacteroidetes_unclassified(96);Bacteroidetes_unclassified(96);Bacteroidetes_unclassified(96);
Otu00622	Bacteria(100);Firmicutes(100);Clostridia(89);Clostridiales(89);Clostridiales_unclassified(73);Clostridiales_unclassified(73);
Otu00623	Bacteria(100);Bacteroidetes(100);Flavobacteriia(100);Flavobacteriales(100);Flavobacteriaceae(100);Flavobacteriaceae_unclassified(100);
Otu00624	Bacteria(100);Firmicutes(100);Bacilli(100);Lactobacillales(100);Lactobacillaceae(92);Lactobacillaceae_unclassified(52);
Otu00625	Bacteria(100);Firmicutes(100);Clostridia(100);Clostridiales(100);Clostridiales_unclassified(100);Clostridiales_unclassified(100);
Otu00626	Bacteria(100);Firmicutes(100);Bacilli(100);Lactobacillales(100);Lactobacillaceae(82);Lactobacillaceae_unclassified(81);
Otu00627	Bacteria(100);Bacteria_unclassified(78);Bacteria_unclassified(78);Bacteria_unclassified(78);Bacteria_unclassified(78);Bacteria_unclassified(78);
Otu00628	Bacteria(100);Bacteria_unclassified(100);Bacteria_unclassified(100);Bacteria_unclassified(100);Bacteria_unclassified(100);Bacteria_unclassified(100);
Otu00629	Bacteria(100);Actinobacteria(100);Actinobacteria(100);Actinomycetales(100);Actinomycetales_unclassified(99);Actinomycetales_unclassified(99);
Otu00630	Bacteria(100);Bacteria_unclassified(100);Bacteria_unclassified(100);Bacteria_unclassified(100);Bacteria_unclassified(100);Bacteria_unclassified(100);
Otu00631	Bacteria(100);Firmicutes(100);Erysipelotrichia(59);Erysipelotrichales(59);Erysipelotrichaceae(59);Turicibacter(59);
Otu00632	Bacteria(100);Bacteria_unclassified(100);Bacteria_unclassified(100);Bacteria_unclassified(100);Bacteria_unclassified(100);Bacteria_unclassified(100);
Otu00633	Bacteria(100);Firmicutes(100);Bacilli(100);Lactobacillales(100);Lactobacillales_unclassified(85);Lactobacillales_unclassified(85);
Otu00634	Bacteria(100);Firmicutes(99);Clostridia(99);Clostridiales(99);Clostridiales_unclassified(99);Clostridiales_unclassified(99);
Otu00635	Bacteria(100);Actinobacteria(100);Actinobacteria(100);Actinomycetales(100);Corynebacteriaceae(100);Corynebacterium(100);
Otu00636	Bacteria(100);Bacteria_unclassified(100);Bacteria_unclassified(100);Bacteria_unclassified(100);Bacteria_unclassified(100);Bacteria_unclassified(100);
Otu00637	Bacteria(100);Firmicutes(100);Clostridia(100);Clostridiales(100);Ruminococcaceae(100);Ruminococcaceae_unclassified(100);
Otu00638	Bacteria(100);Firmicutes(100);Clostridia(100);Clostridiales(100);Ruminococcaceae(74);Ruminococcaceae_unclassified(74);
Otu00639	Bacteria(100);Firmicutes(100);Bacilli(100);Lactobacillales(99);Lactobacillaceae(57);Lactobacillus(57);
Otu00640	Bacteria(100);Bacteroidetes(100);Sphingobacteriia(99);Sphingobacteriales(99);Sphingobacteriaceae(99);Sphingobacterium(95);
Otu00641	Bacteria(100);Firmicutes(100);Clostridia(100);Clostridiales(100);Ruminococcaceae(100);Ruminococcaceae_unclassified(100);
Otu00642	Bacteria(100);Firmicutes(100);Bacilli(97);Lactobacillales(94);Lactobacillales_unclassified(64);Lactobacillales_unclassified(64);
Otu00643	Bacteria(100);Bacteroidetes(100);Bacteroidia(100);Bacteroidales(100);Bacteroidales_unclassified(100);Bacteroidales_unclassified(100);
Otu00644	Bacteria(100);Bacteria_unclassified(100);Bacteria_unclassified(100);Bacteria_unclassified(100);Bacteria_unclassified(100);Bacteria_unclassified(100);
Otu00645	Bacteria(100);Firmicutes(66);Firmicutes_unclassified(66);Firmicutes_unclassified(66);Firmicutes_unclassified(66);Firmicutes_unclassified(66);
Otu00646	Bacteria(100);Actinobacteria(100);Actinobacteria(100);Actinomycetales(100);Microbacteriaceae(98);Leucobacter(76);
Otu00647	Bacteria(100);Firmicutes(100);Clostridia(100);Clostridiales(100);Lachnospiraceae(99);Lachnospiraceae_unclassified(99);
Otu00648	Bacteria(100);Firmicutes(100);Firmicutes_unclassified(51);Firmicutes_unclassified(51);Firmicutes_unclassified(51);Firmicutes_unclassified(51);
Otu00649	Bacteria(100);Firmicutes(100);Bacilli(100);Bacillales(74);Staphylococcaceae(66);Staphylococcaceae_unclassified(61);
Otu00650	Bacteria(100);Firmicutes(100);Clostridia(100);Clostridiales(100);Ruminococcaceae(98);Ruminococcaceae_unclassified(98);
Otu00651	Bacteria(100);Firmicutes(100);Clostridia(100);Clostridiales(100);Ruminococcaceae(100);Ruminococcaceae_unclassified(95);
Otu00652	Bacteria(100);Bacteroidetes(100);Bacteroidia(100);Bacteroidales(100);Porphyromonadaceae(100);Porphyromonadaceae_unclassified(100);
Otu00653	Bacteria(100);Firmicutes(100);Bacilli(92);Lactobacillales(90);Lactobacillales_unclassified(90);Lactobacillales_unclassified(90);
Otu00654	Bacteria(100);Firmicutes(100);Bacilli(100);Lactobacillales(100);Lactobacillaceae(89);Lactobacillus(88);
Otu00655	Bacteria(100);Firmicutes(100);Bacilli(100);Bacillales(100);Bacillaceae_2(93);Bacillaceae_2_unclassified(93);
Otu00656	Bacteria(100);Proteobacteria(100);Betaproteobacteria(100);Burkholderiales(100);Alcaligenaceae(100);Alcaligenaceae_unclassified(99);
Otu00657	Bacteria(100);Firmicutes(100);Bacilli(93);Lactobacillales(84);Lactobacillales_unclassified(82);Lactobacillales_unclassified(82);
Otu00658	Bacteria(100);Actinobacteria(100);Actinobacteria(100);Actinomycetales(100);Micrococcaceae(98);Micrococcaceae_unclassified(84);
Otu00659	Bacteria(100);Actinobacteria(100);Actinobacteria(100);Actinomycetales(100);Actinomycetaceae(100);Varibaculum(100);
Otu00660	Bacteria(100);Bacteria_unclassified(100);Bacteria_unclassified(100);Bacteria_unclassified(100);Bacteria_unclassified(100);Bacteria_unclassified(100);
Otu00661	Bacteria(100);Firmicutes(100);Bacilli(88);Bacilli_unclassified(88);Bacilli_unclassified(88);Bacilli_unclassified(88);
Otu00662	Bacteria(100);Firmicutes(76);Firmicutes_unclassified(76);Firmicutes_unclassified(76);Firmicutes_unclassified(76);Firmicutes_unclassified(76);
Otu00663	Bacteria(100);Firmicutes(100);Clostridia(100);Clostridiales(100);Lachnospiraceae(100);Lachnospiraceae_unclassified(100);
Otu00664	Bacteria(100);Actinobacteria(100);Actinobacteria(100);Actinomycetales(100);Actinomycetales_unclassified(84);Actinomycetales_unclassified(84);
Otu00665	Bacteria(100);Bacteria_unclassified(100);Bacteria_unclassified(100);Bacteria_unclassified(100);Bacteria_unclassified(100);Bacteria_unclassified(100);
Otu00666	Bacteria(100);Firmicutes(100);Clostridia(95);Clostridiales(95);Clostridiales_unclassified(53);Clostridiales_unclassified(53);
Otu00667	Bacteria(100);Firmicutes(100);Bacilli(100);Lactobacillales(100);Lactobacillaceae(96);Lactobacillus(96);
Otu00668	Bacteria(100);Proteobacteria(100);Alphaproteobacteria(100);Rhizobiales(100);Brucellaceae(99);Brucellaceae_unclassified(99);
Otu00669	Bacteria(100);Firmicutes(100);Bacilli(79);Bacilli_unclassified(79);Bacilli_unclassified(79);Bacilli_unclassified(79);
Otu00670	Bacteria(100);Firmicutes(100);Bacilli(80);Lactobacillales(74);Lactobacillaceae(72);Lactobacillaceae_unclassified(68);
Otu00671	Bacteria(100);Firmicutes(100);Clostridia(100);Clostridia_unclassified(97);Clostridia_unclassified(97);Clostridia_unclassified(97);
Otu00672	Bacteria(100);Bacteroidetes(100);Bacteroidia(90);Bacteroidales(90);Porphyromonadaceae(65);Porphyromonadaceae_unclassified(65);
Otu00673	Bacteria(100);Bacteria_unclassified(100);Bacteria_unclassified(100);Bacteria_unclassified(100);Bacteria_unclassified(100);Bacteria_unclassified(100);
Otu00674	Bacteria(100);Bacteroidetes(100);Flavobacteriia(100);Flavobacteriales(100);Flavobacteriaceae(100);Flavobacteriaceae_unclassified(100);
Otu00675	Bacteria(100);Firmicutes(100);Firmicutes_unclassified(65);Firmicutes_unclassified(65);Firmicutes_unclassified(65);Firmicutes_unclassified(65);
Otu00676	Bacteria(100);Firmicutes(100);Clostridia(100);Clostridiales(100);Ruminococcaceae(100);Ruminococcaceae_unclassified(95);
Otu00677	Bacteria(100);Firmicutes(100);Firmicutes_unclassified(55);Firmicutes_unclassified(55);Firmicutes_unclassified(55);Firmicutes_unclassified(55);
Otu00678	Bacteria(100);Firmicutes(100);Clostridia(100);Clostridiales(100);Lachnospiraceae(87);Lachnospiraceae_unclassified(87);
Otu00679	Bacteria(100);Actinobacteria(100);Actinobacteria(100);Actinomycetales(100);Microbacteriaceae(92);Microbacteriaceae_unclassified(62);
Otu00680	Bacteria(100);Firmicutes(100);Bacilli(100);Lactobacillales(100);Aerococcaceae(96);Globicatella(89);
Otu00681	Bacteria(100);Firmicutes(100);Bacilli(100);Lactobacillales(99);Aerococcaceae(77);Facklamia(70);
Otu00682	Bacteria(100);Firmicutes(100);Clostridia(100);Clostridiales(100);Lachnospiraceae(100);Lachnospiraceae_unclassified(100);
Otu00683	Bacteria(100);Firmicutes(100);Firmicutes_unclassified(72);Firmicutes_unclassified(72);Firmicutes_unclassified(72);Firmicutes_unclassified(72);
Otu00684	Bacteria(100);Actinobacteria(100);Actinobacteria(100);Actinomycetales(100);Micrococcaceae(96);Kocuria(76);
Otu00685	Bacteria(100);Actinobacteria(100);Actinobacteria(100);Actinomycetales(100);Glycomycetaceae(100);Glycomyces(100);
Otu00686	Bacteria(100);Firmicutes(100);Bacilli(100);Lactobacillales(100);Lactobacillaceae(91);Lactobacillus(55);
Otu00687	Bacteria(100);Firmicutes(100);Clostridia(100);Clostridiales(99);Ruminococcaceae(97);Ruminococcaceae_unclassified(95);
Otu00688	Bacteria(100);Actinobacteria(100);Actinobacteria(100);Actinomycetales(100);Actinomycetales_unclassified(99);Actinomycetales_unclassified(99);
Otu00689	Bacteria(100);Proteobacteria(100);Betaproteobacteria(100);Burkholderiales(100);Alcaligenaceae(100);Oligella(100);
Otu00690	Bacteria(100);Proteobacteria(100);Betaproteobacteria(100);Burkholderiales(100);Sutterellaceae(98);Parasutterella(97);
Otu00691	Bacteria(100);Bacteroidetes(100);Bacteroidetes_unclassified(97);Bacteroidetes_unclassified(97);Bacteroidetes_unclassified(97);Bacteroidetes_unclassified(97);
Otu00692	Bacteria(100);Firmicutes(100);Bacilli(100);Lactobacillales(100);Lactobacillaceae(99);Lactobacillus(97);
Otu00693	Bacteria(100);Firmicutes(100);Firmicutes_unclassified(74);Firmicutes_unclassified(74);Firmicutes_unclassified(74);Firmicutes_unclassified(74);
Otu00694	Bacteria(100);Bacteria_unclassified(86);Bacteria_unclassified(86);Bacteria_unclassified(86);Bacteria_unclassified(86);Bacteria_unclassified(86);
Otu00695	Bacteria(100);Actinobacteria(100);Actinobacteria(100);Actinomycetales(100);Actinomycetales_unclassified(55);Actinomycetales_unclassified(55);
Otu00696	Bacteria(100);Deinococcus-Thermus(100);Deinococci(100);Deinococcales(100);Deinococcaceae(100);Deinococcus(100);
Otu00697	Bacteria(100);Firmicutes(100);Clostridia(100);Clostridiales(100);Clostridiales_unclassified(81);Clostridiales_unclassified(81);
Otu00698	Bacteria(100);Firmicutes(100);Clostridia(100);Clostridiales(100);Ruminococcaceae(100);Ruminococcaceae_unclassified(82);
Otu00699	Bacteria(100);Bacteroidetes(100);Bacteroidia(99);Bacteroidales(99);Prevotellaceae(98);Prevotella(96);
Otu00700	Bacteria(100);Firmicutes(100);Bacilli(100);Lactobacillales(100);Lactobacillaceae(58);Lactobacillus(58);
Otu00701	Bacteria(100);Bacteroidetes(100);Bacteroidia(100);Bacteroidales(100);Porphyromonadaceae(100);Butyricimonas(100);
Otu00702	Bacteria(100);Proteobacteria(100);Alphaproteobacteria(100);Rhodobacterales(100);Rhodobacteraceae(100);Paracoccus(94);
Otu00703	Bacteria(100);Firmicutes(100);Bacilli(100);Bacilli_unclassified(65);Bacilli_unclassified(65);Bacilli_unclassified(65);
Otu00704	Bacteria(100);Firmicutes(100);Clostridia(100);Clostridiales(100);Peptostreptococcaceae(100);Peptostreptococcaceae_unclassified(77);
Otu00705	Bacteria(100);Actinobacteria(100);Actinobacteria(100);Actinomycetales(100);Micrococcaceae(74);Yaniella(69);
Otu00706	Bacteria(100);Firmicutes(91);Clostridia(77);Clostridiales(77);Clostridiales_unclassified(77);Clostridiales_unclassified(77);
Otu00707	Bacteria(100);Actinobacteria(100);Actinobacteria(100);Actinomycetales(100);Actinomycetaceae(97);Actinomyces(95);
Otu00708	Bacteria(100);Firmicutes(100);Bacilli(98);Lactobacillales(66);Lactobacillales_unclassified(66);Lactobacillales_unclassified(66);
Otu00709	Bacteria(100);Firmicutes(100);Bacilli(100);Bacillales(95);Staphylococcaceae(89);Staphylococcaceae_unclassified(81);
Otu00710	Bacteria(100);Actinobacteria(100);Actinobacteria(100);Actinomycetales(100);Actinomycetales_unclassified(82);Actinomycetales_unclassified(82);
Otu00711	Bacteria(100);Firmicutes(100);Clostridia(100);Clostridiales(100);Ruminococcaceae(100);Ruminococcaceae_unclassified(100);
Otu00712	Bacteria(100);Firmicutes(100);Bacilli(100);Lactobacillales(93);Lactobacillales_unclassified(88);Lactobacillales_unclassified(88);
Otu00713	Bacteria(100);Firmicutes(100);Firmicutes_unclassified(96);Firmicutes_unclassified(96);Firmicutes_unclassified(96);Firmicutes_unclassified(96);
Otu00714	Bacteria(100);Elusimicrobia(100);Elusimicrobia(100);Elusimicrobiales(100);Elusimicrobiaceae(100);Elusimicrobium(100);
Otu00715	Bacteria(100);Firmicutes(100);Bacilli(100);Lactobacillales(100);Lactobacillaceae(99);Lactobacillus(99);
Otu00716	Bacteria(100);Proteobacteria(100);Gammaproteobacteria(100);Pasteurellales(100);Pasteurellaceae(100);Gallibacterium(100);
Otu00717	Bacteria(100);Firmicutes(100);Bacilli(100);Lactobacillales(84);Lactobacillales_unclassified(54);Lactobacillales_unclassified(54);
Otu00718	Bacteria(100);Bacteria_unclassified(87);Bacteria_unclassified(87);Bacteria_unclassified(87);Bacteria_unclassified(87);Bacteria_unclassified(87);
Otu00719	Bacteria(100);Firmicutes(100);Bacilli(100);Bacillales(100);Bacillaceae_2(100);Bacillaceae_2_unclassified(99);
Otu00720	Bacteria(100);Firmicutes(100);Bacilli(100);Lactobacillales(88);Aerococcaceae(80);Facklamia(76);
Otu00721	Bacteria(100);Bacteria_unclassified(100);Bacteria_unclassified(100);Bacteria_unclassified(100);Bacteria_unclassified(100);Bacteria_unclassified(100);
Otu00722	Bacteria(100);Bacteria_unclassified(54);Bacteria_unclassified(54);Bacteria_unclassified(54);Bacteria_unclassified(54);Bacteria_unclassified(54);
Otu00723	Bacteria(100);Firmicutes(100);Bacilli(100);Lactobacillales(91);Lactobacillales_unclassified(78);Lactobacillales_unclassified(78);
Otu00724	Bacteria(100);Firmicutes(100);Clostridia(100);Clostridiales(100);Clostridiales_unclassified(100);Clostridiales_unclassified(100);
Otu00725	Bacteria(100);Actinobacteria(100);Actinobacteria(100);Actinomycetales(100);Propionibacteriaceae(100);Propionibacteriaceae_unclassified(100);
Otu00726	Bacteria(100);Actinobacteria(100);Actinobacteria(100);Actinomycetales(100);Corynebacteriaceae(100);Corynebacterium(99);
Otu00727	Bacteria(100);Proteobacteria(100);Gammaproteobacteria(100);Pseudomonadales(100);Moraxellaceae(100);Moraxella(100);
Otu00728	Bacteria(100);Bacteria_unclassified(51);Bacteria_unclassified(51);Bacteria_unclassified(51);Bacteria_unclassified(51);Bacteria_unclassified(51);
Otu00729	Bacteria(100);Firmicutes(100);Clostridia(100);Clostridiales(100);Lachnospiraceae(100);Lachnospiraceae_unclassified(100);
Otu00730	Bacteria(100);Firmicutes(100);Firmicutes_unclassified(57);Firmicutes_unclassified(57);Firmicutes_unclassified(57);Firmicutes_unclassified(57);
Otu00731	Bacteria(100);Firmicutes(100);Clostridia(97);Clostridiales(97);Clostridiales_unclassified(97);Clostridiales_unclassified(97);
Otu00732	Bacteria(100);Actinobacteria(100);Actinobacteria(100);Coriobacteriales(100);Coriobacteriaceae(100);Olsenella(70);
Otu00733	Bacteria(100);Firmicutes(100);Bacilli(100);Lactobacillales(100);Lactobacillaceae(100);Lactobacillus(99);
Otu00734	Bacteria(100);Firmicutes(100);Clostridia(100);Clostridiales(100);Clostridiales_Incertae_Sedis_XI(100);Gallicola(96);
Otu00735	Bacteria(100);Firmicutes(94);Clostridia(90);Clostridiales(87);Clostridiales_unclassified(82);Clostridiales_unclassified(82);
Otu00736	Bacteria(100);Firmicutes(100);Firmicutes_unclassified(92);Firmicutes_unclassified(92);Firmicutes_unclassified(92);Firmicutes_unclassified(92);
Otu00737	Bacteria(100);Firmicutes(100);Bacilli(100);Lactobacillales(98);Lactobacillaceae(88);Lactobacillus(71);
Otu00738	Bacteria(100);Actinobacteria(100);Actinobacteria(100);Actinomycetales(100);Brevibacteriaceae(72);Brevibacterium(66);
Otu00739	Bacteria(100);Bacteroidetes(100);Sphingobacteriia(100);Sphingobacteriales(100);Sphingobacteriaceae(100);Sphingobacterium(100);
Otu00740	Bacteria(100);Firmicutes(100);Bacilli(100);Bacilli_unclassified(86);Bacilli_unclassified(86);Bacilli_unclassified(86);
Otu00741	Bacteria(100);Firmicutes(100);Bacilli(100);Lactobacillales(100);Lactobacillaceae(86);Lactobacillus(86);
Otu00742	Bacteria(100);Firmicutes(100);Bacilli(100);Bacillales(97);Bacillaceae_2(84);Bacillaceae_2_unclassified(84);
Otu00743	Bacteria(100);Deferribacteres(100);Deferribacteres(100);Deferribacterales(100);Deferribacteraceae(100);Mucispirillum(100);
Otu00744	Bacteria(100);Firmicutes(100);Clostridia(100);Clostridiales(100);Peptoniphilaceae(94);Peptoniphilus(91);
Otu00745	Bacteria(100);Firmicutes(100);Clostridia(100);Clostridiales(100);Ruminococcaceae(97);Ruminococcaceae_unclassified(97);
Otu00746	Bacteria(100);Firmicutes(100);Clostridia(100);Clostridiales(100);Lachnospiraceae(99);Lachnospiraceae_unclassified(99);
Otu00747	Bacteria(100);Firmicutes(100);Bacilli(100);Bacillales(63);Bacillales_unclassified(63);Bacillales_unclassified(63);
Otu00748	Bacteria(100);Firmicutes(100);Clostridia(100);Clostridiales(100);Lachnospiraceae(100);Lachnospiraceae_unclassified(100);
Otu00749	Bacteria(100);Firmicutes(100);Clostridia(100);Clostridiales(100);Ruminococcaceae(100);Ruminococcaceae_unclassified(100);
Otu00750	Bacteria(100);Bacteroidetes(100);Flavobacteriia(100);Flavobacteriales(100);Flavobacteriaceae(100);Flavobacterium(100);
Otu00751	Bacteria(100);Firmicutes(100);Bacilli(100);Lactobacillales(100);Streptococcaceae(86);Streptococcus(86);
Otu00752	Bacteria(100);Firmicutes(100);Clostridia(79);Clostridiales(78);Clostridiales_unclassified(78);Clostridiales_unclassified(78);
Otu00753	Bacteria(100);Firmicutes(100);Bacilli(100);Lactobacillales(100);Lactobacillaceae(96);Lactobacillus(95);
Otu00754	Bacteria(100);Firmicutes(100);Bacilli(100);Lactobacillales(95);Enterococcaceae(67);Enterococcaceae_unclassified(67);
Otu00755	Bacteria(100);Firmicutes(100);Clostridia(100);Clostridiales(100);Clostridiaceae_1(95);Clostridiaceae_1_unclassified(67);
Otu00756	Bacteria(100);Firmicutes(100);Clostridia(100);Clostridiales(100);Ruminococcaceae(100);Ruminococcaceae_unclassified(100);
Otu00757	Bacteria(100);Firmicutes(100);Bacilli(80);Lactobacillales(74);Lactobacillales_unclassified(52);Lactobacillales_unclassified(52);
Otu00758	Bacteria(100);Firmicutes(100);Bacilli(100);Lactobacillales(73);Lactobacillales_unclassified(73);Lactobacillales_unclassified(73);
Otu00759	Bacteria(100);Actinobacteria(100);Actinobacteria(100);Actinomycetales(100);Corynebacteriaceae(100);Corynebacterium(97);
Otu00760	Bacteria(100);Firmicutes(100);Bacilli(99);Bacilli_unclassified(92);Bacilli_unclassified(92);Bacilli_unclassified(92);
Otu00761	Bacteria(100);Firmicutes(100);Bacilli(100);Bacillales(93);Staphylococcaceae(84);Staphylococcaceae_unclassified(78);
Otu00762	Bacteria(100);Firmicutes(100);Bacilli(100);Lactobacillales(93);Lactobacillales_unclassified(93);Lactobacillales_unclassified(93);
Otu00763	Bacteria(100);Firmicutes(100);Bacilli(88);Lactobacillales(84);Streptococcaceae(69);Streptococcus(63);
Otu00764	Bacteria(100);Proteobacteria(100);Gammaproteobacteria(100);Pseudomonadales(100);Moraxellaceae(100);Acinetobacter(100);
Otu00765	Bacteria(100);Actinobacteria(100);Actinobacteria(100);Coriobacteriales(100);Coriobacteriaceae(100);Olsenella(100);
Otu00766	Bacteria(100);Firmicutes(100);Bacilli(100);Bacillales(85);Staphylococcaceae(83);Jeotgalicoccus(66);
Otu00767	Bacteria(100);Firmicutes(95);Clostridia(77);Clostridiales(77);Clostridiales_unclassified(77);Clostridiales_unclassified(77);
Otu00768	Bacteria(100);Bacteria_unclassified(100);Bacteria_unclassified(100);Bacteria_unclassified(100);Bacteria_unclassified(100);Bacteria_unclassified(100);
Otu00769	Bacteria(100);Firmicutes(100);Firmicutes_unclassified(83);Firmicutes_unclassified(83);Firmicutes_unclassified(83);Firmicutes_unclassified(83);
Otu00770	Bacteria(100);Firmicutes(100);Bacilli(99);Bacilli_unclassified(55);Bacilli_unclassified(55);Bacilli_unclassified(55);
Otu00771	Bacteria(100);Actinobacteria(100);Actinobacteria(100);Actinomycetales(100);Actinomycetales_unclassified(93);Actinomycetales_unclassified(93);
Otu00772	Bacteria(100);Firmicutes(100);Clostridia(89);Clostridiales(87);Clostridiales_unclassified(87);Clostridiales_unclassified(87);
Otu00773	Bacteria(100);Firmicutes(100);Clostridia(93);Clostridiales(93);Clostridiales_unclassified(93);Clostridiales_unclassified(93);
Otu00774	Bacteria(100);Bacteria_unclassified(100);Bacteria_unclassified(100);Bacteria_unclassified(100);Bacteria_unclassified(100);Bacteria_unclassified(100);
Otu00775	Bacteria(100);Firmicutes(100);Bacilli(100);Lactobacillales(100);Lactobacillaceae(76);Lactobacillus(76);
Otu00776	Bacteria(100);Bacteria_unclassified(100);Bacteria_unclassified(100);Bacteria_unclassified(100);Bacteria_unclassified(100);Bacteria_unclassified(100);
Otu00777	Bacteria(100);Firmicutes(100);Bacilli(100);Lactobacillales(100);Lactobacillales_unclassified(99);Lactobacillales_unclassified(99);
Otu00778	Bacteria(100);Proteobacteria(100);Gammaproteobacteria(100);Pseudomonadales(100);Moraxellaceae(100);Psychrobacter(100);
Otu00779	Bacteria(100);Proteobacteria(100);Deltaproteobacteria(100);Desulfovibrionales(100);Desulfovibrionaceae(100);Desulfovibrio(100);
Otu00780	Bacteria(100);Firmicutes(100);Clostridia(100);Clostridiales(100);Clostridiales_unclassified(92);Clostridiales_unclassified(92);
Otu00781	Bacteria(100);Firmicutes(100);Clostridia(100);Clostridiales(100);Ruminococcaceae(100);Oscillibacter(100);
Otu00782	Bacteria(100);Bacteroidetes(100);Bacteroidia(100);Bacteroidales(100);Prevotellaceae(100);Paraprevotella(100);
Otu00783	Bacteria(100);Firmicutes(100);Clostridia(100);Clostridiales(100);Ruminococcaceae(100);Ruminococcaceae_unclassified(98);
Otu00784	Bacteria(100);Firmicutes(100);Clostridia(100);Clostridiales(100);Lachnospiraceae(100);Lachnospiraceae_unclassified(100);
Otu00785	Bacteria(100);Bacteroidetes(100);Bacteroidetes_unclassified(99);Bacteroidetes_unclassified(99);Bacteroidetes_unclassified(99);Bacteroidetes_unclassified(99);
Otu00786	Bacteria(100);Bacteroidetes(100);Bacteroidia(100);Bacteroidales(100);Porphyromonadaceae(100);Dysgonomonas(99);
Otu00787	Bacteria(100);Firmicutes(100);Bacilli(100);Lactobacillales(100);Lactobacillales_unclassified(59);Lactobacillales_unclassified(59);
Otu00788	Bacteria(100);Chlamydiae(100);Chlamydiia(100);Chlamydiales(100);Chlamydiaceae(100);Chlamydophila(100);
Otu00789	Bacteria(100);Firmicutes(100);Bacilli(100);Bacillales(51);Bacillales_unclassified(51);Bacillales_unclassified(51);
Otu00790	Bacteria(100);Firmicutes(100);Firmicutes_unclassified(95);Firmicutes_unclassified(95);Firmicutes_unclassified(95);Firmicutes_unclassified(95);
Otu00791	Bacteria(100);Bacteroidetes(100);Bacteroidetes_unclassified(100);Bacteroidetes_unclassified(100);Bacteroidetes_unclassified(100);Bacteroidetes_unclassified(100);
Otu00792	Bacteria(100);Firmicutes(100);Clostridia(100);Clostridiales(100);Ruminococcaceae(100);Ruminococcaceae_unclassified(98);
Otu00793	Bacteria(100);Firmicutes(100);Clostridia(100);Clostridiales(100);Ruminococcaceae(100);Ruminococcaceae_unclassified(100);
Otu00794	Bacteria(100);Actinobacteria(100);Actinobacteria(100);Actinomycetales(100);Actinomycetales_unclassified(66);Actinomycetales_unclassified(66);
Otu00795	Bacteria(100);Bacteroidetes(100);Bacteroidia(100);Bacteroidales(100);Prevotellaceae(100);Paraprevotella(100);
Otu00796	Bacteria(100);Firmicutes(100);Bacilli(100);Lactobacillales(100);Lactobacillaceae(96);Lactobacillus(86);
Otu00797	Bacteria(100);Bacteroidetes(100);Sphingobacteriia(100);Sphingobacteriales(100);Sphingobacteriaceae(100);Sphingobacterium(100);
Otu00798	Bacteria(100);Chloroflexi(100);Thermomicrobia(95);Sphaerobacterales(90);Sphaerobacteraceae(90);Sphaerobacteraceae_unclassified(90);
Otu00799	Bacteria(100);Firmicutes(100);Clostridia(100);Clostridiales(100);Clostridiales_Incertae_Sedis_XI(96);Clostridiales_Incertae_Sedis_XI_unclassified(95);
Otu00800	Bacteria(100);Firmicutes(100);Bacilli(100);Bacillales(99);Bacillaceae_2(99);Bacillaceae_2_unclassified(99);
Otu00801	Bacteria(100);Proteobacteria(100);Betaproteobacteria(100);Burkholderiales(100);Burkholderiales_unclassified(92);Burkholderiales_unclassified(92);
Otu00802	Bacteria(100);Firmicutes(100);Clostridia(99);Clostridiales(99);Ruminococcaceae(78);Ruminococcaceae_unclassified(78);
Otu00803	Bacteria(100);Firmicutes(100);Clostridia(100);Clostridiales(100);Lachnospiraceae(100);Clostridium_XlVb(100);
Otu00804	Bacteria(100);Bacteroidetes(100);Bacteroidetes_unclassified(100);Bacteroidetes_unclassified(100);Bacteroidetes_unclassified(100);Bacteroidetes_unclassified(100);
Otu00805	Bacteria(100);Actinobacteria(100);Actinobacteria(100);Actinomycetales(100);Actinomycetales_unclassified(82);Actinomycetales_unclassified(82);
Otu00806	Bacteria(100);Firmicutes(100);Bacilli(100);Lactobacillales(100);Streptococcaceae(76);Streptococcus(75);
Otu00807	Bacteria(100);Firmicutes(100);Clostridia(100);Clostridiales(100);Ruminococcaceae(100);Clostridium_IV(88);
Otu00808	Bacteria(100);Firmicutes(100);Firmicutes_unclassified(65);Firmicutes_unclassified(65);Firmicutes_unclassified(65);Firmicutes_unclassified(65);
Otu00809	Bacteria(100);Firmicutes(100);Clostridia(85);Clostridiales(82);Clostridiales_unclassified(82);Clostridiales_unclassified(82);
Otu00810	Bacteria(100);Actinobacteria(100);Actinobacteria(100);Actinomycetales(100);Actinomycetaceae(99);Arcanobacterium(98);
Otu00811	Bacteria(100);Firmicutes(100);Bacilli(100);Bacillales(99);Staphylococcaceae(99);Staphylococcaceae_unclassified(80);
Otu00812	Bacteria(100);Firmicutes(100);Clostridia(100);Clostridiales(100);Ruminococcaceae(98);Ruminococcaceae_unclassified(98);
Otu00813	Bacteria(100);Firmicutes(100);Bacilli(99);Lactobacillales(98);Lactobacillaceae(85);Lactobacillus(61);
Otu00814	Bacteria(100);Bacteria_unclassified(100);Bacteria_unclassified(100);Bacteria_unclassified(100);Bacteria_unclassified(100);Bacteria_unclassified(100);
Otu00815	Bacteria(100);Proteobacteria(100);Alphaproteobacteria(100);Caulobacterales(100);Caulobacteraceae(100);Brevundimonas(100);
Otu00816	Bacteria(100);Firmicutes(100);Clostridia(100);Clostridiales(100);Ruminococcaceae(95);Ruminococcaceae_unclassified(95);
Otu00817	Bacteria(100);Firmicutes(100);Clostridia(100);Clostridiales(100);Lachnospiraceae(100);Lachnospiraceae_unclassified(100);
Otu00818	Bacteria(100);Firmicutes(100);Erysipelotrichia(53);Erysipelotrichales(53);Erysipelotrichaceae(53);Turicibacter(53);
Otu00819	Bacteria(100);Firmicutes(100);Bacilli(100);Lactobacillales(93);Lactobacillales_unclassified(91);Lactobacillales_unclassified(91);
Otu00820	Bacteria(100);Firmicutes(100);Clostridia(100);Clostridiales(100);Clostridiales_unclassified(95);Clostridiales_unclassified(95);
Otu00821	Bacteria(100);Firmicutes(100);Clostridia(100);Clostridiales(100);Ruminococcaceae(100);Ruminococcaceae_unclassified(61);
Otu00822	Bacteria(100);Bacteroidetes(99);Bacteroidetes_unclassified(99);Bacteroidetes_unclassified(99);Bacteroidetes_unclassified(99);Bacteroidetes_unclassified(99);
Otu00823	Bacteria(100);Bacteria_unclassified(100);Bacteria_unclassified(100);Bacteria_unclassified(100);Bacteria_unclassified(100);Bacteria_unclassified(100);
Otu00824	Bacteria(100);Firmicutes(100);Bacilli(100);Lactobacillales(100);Lactobacillaceae(100);Lactobacillus(100);
Otu00825	Bacteria(100);Bacteria_unclassified(100);Bacteria_unclassified(100);Bacteria_unclassified(100);Bacteria_unclassified(100);Bacteria_unclassified(100);
Otu00826	Bacteria(100);Firmicutes(100);Bacilli(100);Lactobacillales(75);Lactobacillales_unclassified(75);Lactobacillales_unclassified(75);
Otu00827	Bacteria(100);Firmicutes(100);Bacilli(100);Lactobacillales(98);Lactobacillales_unclassified(68);Lactobacillales_unclassified(68);
Otu00828	Bacteria(100);Firmicutes(100);Bacilli(100);Lactobacillales(100);Lactobacillaceae(100);Lactobacillus(100);
Otu00829	Bacteria(100);Firmicutes(100);Erysipelotrichia(78);Erysipelotrichales(78);Erysipelotrichaceae(78);Turicibacter(78);
Otu00830	Bacteria(100);Bacteroidetes(100);Bacteroidetes_unclassified(100);Bacteroidetes_unclassified(100);Bacteroidetes_unclassified(100);Bacteroidetes_unclassified(100);
Otu00831	Bacteria(100);Firmicutes(100);Bacilli(100);Lactobacillales(100);Lactobacillales_unclassified(74);Lactobacillales_unclassified(74);
Otu00832	Bacteria(100);Firmicutes(100);Bacilli(94);Lactobacillales(87);Lactobacillales_unclassified(72);Lactobacillales_unclassified(72);
Otu00833	Bacteria(100);Bacteria_unclassified(98);Bacteria_unclassified(98);Bacteria_unclassified(98);Bacteria_unclassified(98);Bacteria_unclassified(98);
Otu00834	Bacteria(100);Proteobacteria(100);Deltaproteobacteria(100);Desulfovibrionales(100);Desulfovibrionaceae(100);Desulfovibrionaceae_unclassified(96);
Otu00835	Bacteria(100);Bacteroidetes(100);Bacteroidia(100);Bacteroidales(100);Bacteroidales_unclassified(94);Bacteroidales_unclassified(94);
Otu00836	Bacteria(100);Proteobacteria(100);Gammaproteobacteria(100);Pseudomonadales(100);Moraxellaceae(100);Acinetobacter(100);
Otu00837	Bacteria(100);Actinobacteria(100);Actinobacteria(100);Actinomycetales(100);Dietziaceae(65);Dietzia(65);
Otu00838	Bacteria(100);Firmicutes(92);Firmicutes_unclassified(90);Firmicutes_unclassified(90);Firmicutes_unclassified(90);Firmicutes_unclassified(90);
Otu00839	Bacteria(100);Bacteroidetes(100);Bacteroidia(100);Bacteroidales(100);Porphyromonadaceae(100);Butyricimonas(98);
Otu00840	Bacteria(100);Bacteria_unclassified(100);Bacteria_unclassified(100);Bacteria_unclassified(100);Bacteria_unclassified(100);Bacteria_unclassified(100);
Otu00841	Bacteria(100);Firmicutes(100);Firmicutes_unclassified(71);Firmicutes_unclassified(71);Firmicutes_unclassified(71);Firmicutes_unclassified(71);
Otu00842	Bacteria(100);Firmicutes(100);Bacilli(100);Bacillales(100);Bacillaceae_2(96);Bacillaceae_2_unclassified(96);
Otu00843	Bacteria(100);Bacteria_unclassified(100);Bacteria_unclassified(100);Bacteria_unclassified(100);Bacteria_unclassified(100);Bacteria_unclassified(100);
Otu00844	Bacteria(100);Bacteroidetes(100);Bacteroidia(100);Bacteroidales(100);Porphyromonadaceae(100);Porphyromonadaceae_unclassified(73);
Otu00845	Bacteria(100);Firmicutes(100);Clostridia(100);Clostridiales(100);Ruminococcaceae(100);Ruminococcaceae_unclassified(97);
Otu00846	Bacteria(100);Firmicutes(95);Firmicutes_unclassified(74);Firmicutes_unclassified(74);Firmicutes_unclassified(74);Firmicutes_unclassified(74);
Otu00847	Bacteria(100);Proteobacteria(100);Alphaproteobacteria(100);Sphingomonadales(100);Sphingomonadaceae(100);Sphingomonas(100);
Otu00848	Bacteria(100);Bacteria_unclassified(67);Bacteria_unclassified(67);Bacteria_unclassified(67);Bacteria_unclassified(67);Bacteria_unclassified(67);
Otu00849	Bacteria(100);Firmicutes(100);Bacilli(97);Bacillales(85);Bacillales_unclassified(64);Bacillales_unclassified(64);
Otu00850	Bacteria(100);Firmicutes(100);Bacilli(99);Bacillales(78);Staphylococcaceae(66);Staphylococcaceae_unclassified(58);
Otu00851	Bacteria(100);Firmicutes(100);Clostridia(100);Clostridiales(100);Ruminococcaceae(97);Ruminococcaceae_unclassified(97);
Otu00852	Bacteria(100);Firmicutes(100);Clostridia(100);Clostridiales(100);Peptostreptococcaceae(99);Romboutsia(52);
Otu00853	Bacteria(100);Bacteroidetes(100);Bacteroidia(100);Bacteroidales(100);Rikenellaceae(100);Alistipes(100);
Otu00854	Bacteria(100);Firmicutes(100);Bacilli(97);Bacilli_unclassified(91);Bacilli_unclassified(91);Bacilli_unclassified(91);
Otu00855	Bacteria(100);Proteobacteria(100);Gammaproteobacteria(100);Pseudomonadales(100);Pseudomonadaceae(100);Cellvibrio(100);
Otu00856	Bacteria(100);Bacteroidetes(100);Bacteroidia(100);Bacteroidales(100);Bacteroidaceae(100);Bacteroides(100);
Otu00857	Bacteria(100);Firmicutes(100);Bacilli(100);Lactobacillales(89);Lactobacillales_unclassified(82);Lactobacillales_unclassified(82);
Otu00858	Bacteria(100);Firmicutes(100);Bacilli(100);Lactobacillales(100);Aerococcaceae(100);Aerococcaceae_unclassified(100);
Otu00859	Bacteria(100);Bacteroidetes(100);Flavobacteriia(100);Flavobacteriales(100);Flavobacteriaceae(100);Chryseobacterium(100);
Otu00860	Bacteria(100);Firmicutes(100);Clostridia(100);Clostridiales(100);Ruminococcaceae(92);Ruminococcaceae_unclassified(92);
Otu00861	Bacteria(100);Firmicutes(100);Firmicutes_unclassified(100);Firmicutes_unclassified(100);Firmicutes_unclassified(100);Firmicutes_unclassified(100);
Otu00862	Bacteria(100);Bacteroidetes(100);Bacteroidia(98);Bacteroidales(98);Bacteroidales_unclassified(98);Bacteroidales_unclassified(98);
Otu00863	Bacteria(100);Actinobacteria(100);Actinobacteria(100);Coriobacteriales(100);Coriobacteriaceae(100);Collinsella(100);
Otu00864	Bacteria(100);Bacteria_unclassified(66);Bacteria_unclassified(66);Bacteria_unclassified(66);Bacteria_unclassified(66);Bacteria_unclassified(66);
Otu00865	Bacteria(100);Firmicutes(100);Clostridia(96);Clostridiales(96);Clostridiales_unclassified(96);Clostridiales_unclassified(96);
Otu00866	Bacteria(100);Firmicutes(100);Erysipelotrichia(99);Erysipelotrichales(99);Erysipelotrichaceae(99);Erysipelothrix(98);
Otu00867	Bacteria(100);Bacteria_unclassified(73);Bacteria_unclassified(73);Bacteria_unclassified(73);Bacteria_unclassified(73);Bacteria_unclassified(73);
Otu00868	Bacteria(100);Firmicutes(100);Bacilli(73);Lactobacillales(64);Lactobacillales_unclassified(64);Lactobacillales_unclassified(64);
Otu00869	Bacteria(100);Firmicutes(100);Clostridia(100);Clostridiales(100);Clostridiales_Incertae_Sedis_XI(92);Clostridiales_Incertae_Sedis_XI_unclassified(92);
Otu00870	Bacteria(100);Firmicutes(100);Clostridia(100);Clostridiales(100);Ruminococcaceae(100);Ruminococcaceae_unclassified(100);
Otu00871	Bacteria(100);Actinobacteria(100);Actinobacteria(100);Actinomycetales(100);Actinomycetales_unclassified(82);Actinomycetales_unclassified(82);
Otu00872	Bacteria(100);Firmicutes(100);Clostridia(86);Clostridiales(86);Clostridiales_unclassified(86);Clostridiales_unclassified(86);
Otu00873	Bacteria(100);Firmicutes(100);Clostridia(100);Clostridiales(100);Ruminococcaceae(100);Ruminococcaceae_unclassified(100);
Otu00874	Bacteria(100);Firmicutes(100);Erysipelotrichia(75);Erysipelotrichales(75);Erysipelotrichaceae(75);Turicibacter(75);
Otu00875	Bacteria(100);Firmicutes(100);Bacilli(98);Lactobacillales(83);Lactobacillales_unclassified(83);Lactobacillales_unclassified(83);
Otu00876	Bacteria(100);Firmicutes(100);Clostridia(100);Clostridiales(100);Ruminococcaceae(100);Pseudoflavonifractor(66);
Otu00877	Bacteria(100);Firmicutes(100);Bacilli(100);Lactobacillales(71);Lactobacillales_unclassified(67);Lactobacillales_unclassified(67);
Otu00878	Bacteria(100);Firmicutes(100);Clostridia(100);Clostridiales(100);Ruminococcaceae(100);Ruminococcaceae_unclassified(94);
Otu00879	Bacteria(100);Firmicutes(100);Bacilli(100);Lactobacillales(98);Lactobacillales_unclassified(78);Lactobacillales_unclassified(78);
Otu00880	Bacteria(100);Actinobacteria(100);Actinobacteria(100);Actinomycetales(100);Corynebacteriaceae(63);Corynebacterium(57);
Otu00881	Bacteria(100);Bacteroidetes(100);Bacteroidia(98);Bacteroidales(98);Porphyromonadaceae(89);Porphyromonadaceae_unclassified(89);
Otu00882	Bacteria(100);Firmicutes(100);Clostridia(100);Clostridiales(100);Clostridiales_unclassified(100);Clostridiales_unclassified(100);
Otu00883	Bacteria(100);Bacteroidetes(100);Bacteroidia(100);Bacteroidales(100);Bacteroidales_unclassified(100);Bacteroidales_unclassified(100);
Otu00884	Bacteria(100);Firmicutes(100);Clostridia(95);Clostridiales(94);Clostridiales_unclassified(94);Clostridiales_unclassified(94);
Otu00885	Bacteria(100);Firmicutes(100);Clostridia(84);Clostridiales(84);Clostridiales_unclassified(84);Clostridiales_unclassified(84);
Otu00886	Bacteria(100);Bacteroidetes(98);Bacteroidia(92);Bacteroidales(92);Bacteroidaceae(65);Bacteroides(65);
Otu00887	Bacteria(100);Proteobacteria(100);Alphaproteobacteria(100);Rhodobacterales(100);Rhodobacteraceae(100);Rhodobacteraceae_unclassified(95);
Otu00888	Bacteria(100);Firmicutes(100);Bacilli(100);Lactobacillales(82);Lactobacillales_unclassified(52);Lactobacillales_unclassified(52);
Otu00889	Bacteria(100);Firmicutes(100);Clostridia(100);Clostridiales(100);Ruminococcaceae(100);Butyricicoccus(100);
Otu00890	Bacteria(100);Firmicutes(100);Bacilli(99);Lactobacillales(99);Lactobacillaceae(66);Lactobacillus(59);
Otu00891	Bacteria(100);Firmicutes(100);Clostridia(100);Clostridiales(100);Clostridiales_unclassified(100);Clostridiales_unclassified(100);
Otu00892	Bacteria(100);Firmicutes(100);Bacilli(100);Lactobacillales(98);Lactobacillales_unclassified(98);Lactobacillales_unclassified(98);
Otu00893	Bacteria(100);Actinobacteria(100);Actinobacteria(100);Actinomycetales(100);Actinomycetales_unclassified(100);Actinomycetales_unclassified(100);
Otu00894	Bacteria(100);Bacteroidetes(100);Bacteroidia(100);Bacteroidales(100);Bacteroidales_unclassified(100);Bacteroidales_unclassified(100);
Otu00895	Bacteria(100);Firmicutes(100);Clostridia(98);Clostridiales(98);Clostridiales_unclassified(98);Clostridiales_unclassified(98);
Otu00896	Bacteria(100);Firmicutes(100);Clostridia(100);Clostridiales(100);Ruminococcaceae(100);Faecalibacterium(92);
Otu00897	Bacteria(100);Firmicutes(100);Firmicutes_unclassified(64);Firmicutes_unclassified(64);Firmicutes_unclassified(64);Firmicutes_unclassified(64);
Otu00898	Bacteria(100);Firmicutes(100);Bacilli(100);Bacilli_unclassified(58);Bacilli_unclassified(58);Bacilli_unclassified(58);
Otu00899	Bacteria(100);Firmicutes(100);Bacilli(100);Bacillales(56);Bacillales_unclassified(56);Bacillales_unclassified(56);
Otu00900	Bacteria(100);Firmicutes(100);Clostridia(100);Clostridiales(100);Lachnospiraceae(100);Lachnospiraceae_unclassified(100);
Otu00901	Bacteria(100);Firmicutes(100);Clostridia(100);Clostridiales(100);Ruminococcaceae(95);Ruminococcaceae_unclassified(95);
Otu00902	Bacteria(100);Firmicutes(100);Clostridia(100);Clostridiales(100);Lachnospiraceae(100);Lachnospiraceae_unclassified(100);
Otu00903	Bacteria(100);Firmicutes(100);Clostridia(100);Clostridiales(100);Ruminococcaceae(100);Ruminococcaceae_unclassified(100);
Otu00904	Bacteria(100);Firmicutes(100);Bacilli(100);Lactobacillales(53);Lactobacillales_unclassified(53);Lactobacillales_unclassified(53);
Otu00905	Bacteria(100);Firmicutes(100);Clostridia(100);Clostridiales(100);Clostridiales_unclassified(79);Clostridiales_unclassified(79);
Otu00906	Bacteria(100);Actinobacteria(100);Actinobacteria(100);Actinomycetales(100);Actinomycetaceae(100);Trueperella(100);
Otu00907	Bacteria(100);Firmicutes(100);Clostridia(100);Clostridiales(100);Clostridiales_unclassified(100);Clostridiales_unclassified(100);
Otu00908	Bacteria(100);Firmicutes(100);Clostridia(100);Clostridiales(100);Clostridiales_unclassified(100);Clostridiales_unclassified(100);
Otu00909	Bacteria(100);Bacteroidetes(100);Bacteroidia(100);Bacteroidales(100);Porphyromonadaceae(100);Porphyromonadaceae_unclassified(100);
Otu00910	Bacteria(100);Bacteria_unclassified(96);Bacteria_unclassified(96);Bacteria_unclassified(96);Bacteria_unclassified(96);Bacteria_unclassified(96);
Otu00911	Bacteria(100);Bacteria_unclassified(97);Bacteria_unclassified(97);Bacteria_unclassified(97);Bacteria_unclassified(97);Bacteria_unclassified(97);
Otu00912	Bacteria(100);Proteobacteria(100);Deltaproteobacteria(100);Desulfovibrionales(100);Desulfovibrionaceae(99);Desulfovibrio(91);
Otu00913	Bacteria(100);Firmicutes(100);Bacilli(100);Bacilli_unclassified(75);Bacilli_unclassified(75);Bacilli_unclassified(75);
Otu00914	Bacteria(100);Bacteroidetes(100);Sphingobacteriia(94);Sphingobacteriales(94);Sphingobacteriales_unclassified(90);Sphingobacteriales_unclassified(90);
Otu00915	Bacteria(100);Firmicutes(100);Bacilli(100);Lactobacillales(100);Lactobacillaceae(94);Lactobacillaceae_unclassified(74);
Otu00916	Bacteria(100);Actinobacteria(100);Actinobacteria(100);Actinomycetales(100);Dermabacteraceae(72);Dermabacteraceae_unclassified(72);
Otu00917	Archaea(100);Euryarchaeota(100);Thermoplasmata(100);Methanomassiliicoccales(96);Methanomassiliicoccaceae(96);Methanomassiliicoccus(96);
Otu00918	Bacteria(100);Firmicutes(100);Erysipelotrichia(68);Erysipelotrichales(68);Erysipelotrichaceae(68);Turicibacter(68);
Otu00919	Bacteria(100);Firmicutes(100);Bacilli(100);Bacilli_unclassified(79);Bacilli_unclassified(79);Bacilli_unclassified(79);
Otu00920	Bacteria(100);Firmicutes(100);Clostridia(100);Clostridiales(100);Ruminococcaceae(100);Ruminococcaceae_unclassified(100);
Otu00921	Bacteria(100);Firmicutes(100);Bacilli(100);Lactobacillales(78);Lactobacillales_unclassified(73);Lactobacillales_unclassified(73);
Otu00922	Bacteria(100);Bacteria_unclassified(84);Bacteria_unclassified(84);Bacteria_unclassified(84);Bacteria_unclassified(84);Bacteria_unclassified(84);
Otu00923	Bacteria(100);Firmicutes(100);Bacilli(100);Lactobacillales(55);Lactobacillales_unclassified(55);Lactobacillales_unclassified(55);
Otu00924	Bacteria(100);Bacteroidetes(100);Bacteroidia(100);Bacteroidales(100);Bacteroidales_unclassified(100);Bacteroidales_unclassified(100);
Otu00925	Bacteria(100);Firmicutes(100);Bacilli(100);Bacillales(100);Bacillaceae_2(98);Bacillaceae_2_unclassified(98);
Otu00926	Bacteria(100);Firmicutes(100);Clostridia(97);Clostridiales(97);Clostridiales_unclassified(52);Clostridiales_unclassified(52);
Otu00927	Bacteria(100);Firmicutes(100);Clostridia(100);Clostridiales(100);Lachnospiraceae(100);Lachnospiraceae_unclassified(100);
Otu00928	Bacteria(100);Firmicutes(100);Clostridia(100);Clostridiales(100);Ruminococcaceae(62);Ruminococcaceae_unclassified(62);
Otu00929	Bacteria(100);Actinobacteria(100);Actinobacteria(100);Actinomycetales(100);Microbacteriaceae(94);Leucobacter(76);
Otu00930	Bacteria(100);Bacteroidetes(100);Bacteroidia(100);Bacteroidales(100);Bacteroidaceae(100);Bacteroides(100);
Otu00931	Bacteria(100);Bacteroidetes(100);Flavobacteriia(100);Flavobacteriales(100);Flavobacteriaceae(100);Myroides(100);
Otu00932	Bacteria(100);Firmicutes(100);Clostridia(100);Clostridiales(100);Lachnospiraceae(96);Lachnospiraceae_unclassified(96);
Otu00933	Bacteria(100);Firmicutes(100);Bacilli(100);Bacillales(94);Staphylococcaceae(94);Jeotgalicoccus(86);
Otu00934	Bacteria(100);Firmicutes(100);Clostridia(100);Clostridiales(100);Ruminococcaceae(84);Ruminococcaceae_unclassified(80);
Otu00935	Bacteria(100);Firmicutes(100);Clostridia(100);Clostridiales(100);Peptostreptococcaceae(100);Romboutsia(82);
Otu00936	Bacteria(100);Firmicutes(100);Clostridia(100);Clostridiales(100);Clostridiaceae_1(100);Clostridium_sensu_stricto(98);
Otu00937	Bacteria(100);Firmicutes(100);Erysipelotrichia(100);Erysipelotrichales(100);Erysipelotrichaceae(100);Erysipelotrichaceae_unclassified(100);
Otu00938	Bacteria(100);Firmicutes(100);Firmicutes_unclassified(66);Firmicutes_unclassified(66);Firmicutes_unclassified(66);Firmicutes_unclassified(66);
Otu00939	Bacteria(100);Firmicutes(100);Bacilli(100);Bacillales(100);Paenibacillaceae_2(100);Ammoniphilus(98);
Otu00940	Bacteria(100);Actinobacteria(100);Actinobacteria(100);Actinomycetales(100);Actinomycetales_unclassified(56);Actinomycetales_unclassified(56);
Otu00941	Bacteria(100);Bacteria_unclassified(100);Bacteria_unclassified(100);Bacteria_unclassified(100);Bacteria_unclassified(100);Bacteria_unclassified(100);
Otu00942	Bacteria(100);Firmicutes(100);Bacilli(100);Lactobacillales(100);Lactobacillaceae(100);Lactobacillus(100);
Otu00943	Bacteria(100);Firmicutes(100);Clostridia(100);Clostridiales(100);Ruminococcaceae(97);Ruminococcaceae_unclassified(92);
Otu00944	Bacteria(100);Firmicutes(100);Clostridia(100);Clostridiales(100);Clostridiales_unclassified(100);Clostridiales_unclassified(100);
Otu00945	Bacteria(100);Firmicutes(100);Clostridia(100);Clostridiales(100);Ruminococcaceae(100);Ruminococcaceae_unclassified(100);
Otu00946	Bacteria(100);Firmicutes(100);Firmicutes_unclassified(75);Firmicutes_unclassified(75);Firmicutes_unclassified(75);Firmicutes_unclassified(75);
Otu00947	Bacteria(100);Firmicutes(100);Bacilli(100);Lactobacillales(100);Aerococcaceae(60);Aerococcaceae_unclassified(57);
Otu00948	Bacteria(100);Firmicutes(100);Firmicutes_unclassified(98);Firmicutes_unclassified(98);Firmicutes_unclassified(98);Firmicutes_unclassified(98);
Otu00949	Bacteria(100);Firmicutes(100);Bacilli(70);Bacilli_unclassified(57);Bacilli_unclassified(57);Bacilli_unclassified(57);
Otu00950	Bacteria(100);Firmicutes(100);Clostridia(100);Clostridiales(100);Ruminococcaceae(90);Ruminococcaceae_unclassified(90);
Otu00951	Bacteria(100);Proteobacteria(100);Gammaproteobacteria(100);Xanthomonadales(100);Xanthomonadaceae(100);Ignatzschineria(100);
Otu00952	Bacteria(100);Actinobacteria(100);Actinobacteria(100);Actinomycetales(100);Dermabacteraceae(96);Dermabacteraceae_unclassified(78);
Otu00953	Bacteria(100);Firmicutes(100);Clostridia(100);Clostridiales(100);Ruminococcaceae(100);Ruminococcaceae_unclassified(100);
Otu00954	Bacteria(100);Proteobacteria(100);Gammaproteobacteria(100);Xanthomonadales(100);Xanthomonadaceae(100);Wohlfahrtiimonas(100);
Otu00955	Bacteria(100);Firmicutes(100);Clostridia(100);Clostridiales(100);Clostridiales_unclassified(100);Clostridiales_unclassified(100);
Otu00956	Bacteria(100);Firmicutes(100);Clostridia(100);Clostridiales(100);Eubacteriaceae(100);Anaerofustis(100);
Otu00957	Bacteria(100);Firmicutes(100);Clostridia(100);Clostridiales(100);Clostridiaceae_1(100);Clostridium_sensu_stricto(89);
Otu00958	Bacteria(100);Firmicutes(100);Bacilli(100);Lactobacillales(79);Lactobacillales_unclassified(79);Lactobacillales_unclassified(79);
Otu00959	Bacteria(100);Firmicutes(100);Bacilli(100);Bacillales(87);Bacillaceae_2(81);Bacillaceae_2_unclassified(57);
Otu00960	Bacteria(100);Firmicutes(91);Firmicutes_unclassified(53);Firmicutes_unclassified(53);Firmicutes_unclassified(53);Firmicutes_unclassified(53);
Otu00961	Bacteria(100);Firmicutes(100);Clostridia(96);Clostridiales(95);Clostridiales_unclassified(95);Clostridiales_unclassified(95);
Otu00962	Bacteria(100);Bacteria_unclassified(99);Bacteria_unclassified(99);Bacteria_unclassified(99);Bacteria_unclassified(99);Bacteria_unclassified(99);
Otu00963	Bacteria(100);Firmicutes(100);Bacilli(100);Lactobacillales(100);Lactobacillaceae(100);Lactobacillus(97);
Otu00964	Bacteria(100);Firmicutes(100);Firmicutes_unclassified(83);Firmicutes_unclassified(83);Firmicutes_unclassified(83);Firmicutes_unclassified(83);
Otu00965	Bacteria(100);Firmicutes(100);Clostridia(100);Clostridiales(100);Clostridiales_Incertae_Sedis_XI(100);Clostridiales_Incertae_Sedis_XI_unclassified(99);
Otu00966	Bacteria(100);Firmicutes(100);Clostridia(98);Clostridiales(94);Clostridiales_unclassified(94);Clostridiales_unclassified(94);
Otu00967	Bacteria(100);Firmicutes(100);Clostridia(100);Clostridiales(100);Lachnospiraceae(100);Lachnospiraceae_unclassified(100);
Otu00968	Bacteria(100);Firmicutes(100);Clostridia(100);Clostridiales(100);Ruminococcaceae(100);Ruminococcaceae_unclassified(76);
Otu00969	Bacteria(100);Firmicutes(100);Bacilli(100);Bacillales(100);Bacillaceae_2(95);Bacillaceae_2_unclassified(94);
Otu00970	Bacteria(100);Firmicutes(100);Clostridia(100);Clostridiales(100);Ruminococcaceae(100);Flavonifractor(65);
Otu00971	Bacteria(100);Firmicutes(100);Clostridia(100);Clostridiales(100);Ruminococcaceae(98);Ruminococcaceae_unclassified(94);
Otu00972	Bacteria(100);Firmicutes(100);Clostridia(100);Clostridiales(100);Ruminococcaceae(96);Ruminococcaceae_unclassified(96);
Otu00973	Bacteria(100);Bacteria_unclassified(99);Bacteria_unclassified(99);Bacteria_unclassified(99);Bacteria_unclassified(99);Bacteria_unclassified(99);
Otu00974	Bacteria(100);Firmicutes(100);Clostridia(100);Clostridiales(100);Ruminococcaceae(100);Flavonifractor(75);
Otu00975	Bacteria(100);Actinobacteria(100);Actinobacteria(100);Actinomycetales(100);Micrococcaceae(98);Yaniella(97);
Otu00976	Bacteria(100);Firmicutes(100);Clostridia(100);Clostridiales(100);Ruminococcaceae(95);Ruminococcaceae_unclassified(59);
Otu00977	Bacteria(100);Actinobacteria(100);Actinobacteria(100);Actinomycetales(100);Corynebacteriaceae(63);Corynebacterium(59);
Otu00978	Bacteria(100);Actinobacteria(100);Actinobacteria(100);Actinomycetales(100);Corynebacteriaceae(97);Corynebacterium(96);
Otu00979	Bacteria(100);Proteobacteria(100);Deltaproteobacteria(93);Desulfovibrionales(78);Desulfovibrionales_unclassified(78);Desulfovibrionales_unclassified(78);
Otu00980	Bacteria(100);Firmicutes(100);Bacilli(100);Bacillales(100);Bacillaceae_2(100);Bacillaceae_2_unclassified(99);
Otu00981	Bacteria(100);Firmicutes(100);Clostridia(100);Clostridiales(100);Clostridiaceae_1(97);Clostridium_sensu_stricto(56);
Otu00982	Bacteria(100);Firmicutes(100);Bacilli(100);Lactobacillales(100);Lactobacillaceae(100);Lactobacillus(100);
Otu00983	Bacteria(100);Firmicutes(100);Bacilli(100);Bacilli_unclassified(63);Bacilli_unclassified(63);Bacilli_unclassified(63);
Otu00984	Bacteria(100);Bacteria_unclassified(100);Bacteria_unclassified(100);Bacteria_unclassified(100);Bacteria_unclassified(100);Bacteria_unclassified(100);
Otu00985	Bacteria(100);Firmicutes(100);Bacilli(99);Lactobacillales(90);Lactobacillaceae(53);Lactobacillus(53);
Otu00986	Bacteria(100);Bacteria_unclassified(100);Bacteria_unclassified(100);Bacteria_unclassified(100);Bacteria_unclassified(100);Bacteria_unclassified(100);
Otu00987	Bacteria(100);Firmicutes(100);Erysipelotrichia(53);Erysipelotrichales(53);Erysipelotrichaceae(53);Turicibacter(53);
Otu00988	Bacteria(100);Firmicutes(100);Bacilli(100);Lactobacillales(81);Lactobacillales_unclassified(80);Lactobacillales_unclassified(80);
Otu00989	Bacteria(100);Bacteroidetes(100);Bacteroidia(100);Bacteroidales(100);Bacteroidaceae(100);Bacteroides(100);
Otu00990	Bacteria(100);Firmicutes(100);Clostridia(100);Clostridiales(100);Lachnospiraceae(100);Lachnospiraceae_unclassified(100);
Otu00991	Bacteria(100);Actinobacteria(100);Actinobacteria(100);Actinomycetales(100);Actinomycetales_unclassified(93);Actinomycetales_unclassified(93);
Otu00992	Bacteria(100);Firmicutes(100);Clostridia(100);Clostridiales(100);Clostridiales_unclassified(100);Clostridiales_unclassified(100);
Otu00993	Bacteria(100);Firmicutes(100);Erysipelotrichia(98);Erysipelotrichales(98);Erysipelotrichaceae(98);Erysipelothrix(98);
Otu00994	Bacteria(100);Proteobacteria(100);Alphaproteobacteria(100);Sphingomonadales(100);Sphingomonadaceae(100);Sphingomonas(84);
Otu00995	Bacteria(100);Firmicutes(100);Bacilli(100);Lactobacillales(100);Carnobacteriaceae(55);Carnobacteriaceae_unclassified(55);
Otu00996	Bacteria(100);Actinobacteria(100);Actinobacteria(100);Actinomycetales(100);Actinomycetales_unclassified(87);Actinomycetales_unclassified(87);
Otu00997	Bacteria(100);Proteobacteria(100);Gammaproteobacteria(100);Xanthomonadales(100);Xanthomonadaceae(100);Xanthomonadaceae_unclassified(100);
Otu00998	Bacteria(100);Firmicutes(100);Clostridia(100);Clostridiales(100);Clostridiales_Incertae_Sedis_XI(100);Anaerococcus(100);
Otu00999	Bacteria(100);Actinobacteria(100);Actinobacteria(100);Actinomycetales(100);Micrococcaceae(90);Yaniella(80);
Otu01000	Bacteria(100);Firmicutes(100);Clostridia(100);Clostridiales(100);Ruminococcaceae(99);Ruminococcaceae_unclassified(99);
Otu01001	Bacteria(100);Firmicutes(100);Clostridia(100);Clostridiales(100);Ruminococcaceae(100);Subdoligranulum(99);
Otu01002	Bacteria(100);Firmicutes(100);Firmicutes_unclassified(59);Firmicutes_unclassified(59);Firmicutes_unclassified(59);Firmicutes_unclassified(59);
Otu01003	Bacteria(100);Actinobacteria(100);Actinobacteria(100);Actinomycetales(100);Actinomycetales_unclassified(76);Actinomycetales_unclassified(76);
Otu01004	Bacteria(100);Bacteroidetes(100);Bacteroidetes_unclassified(100);Bacteroidetes_unclassified(100);Bacteroidetes_unclassified(100);Bacteroidetes_unclassified(100);
Otu01005	Bacteria(100);Proteobacteria(100);Gammaproteobacteria(100);Pasteurellales(100);Pasteurellaceae(100);Avibacterium(91);
Otu01006	Bacteria(100);Proteobacteria(100);Betaproteobacteria(100);Burkholderiales(100);Oxalobacteraceae(98);Oxalobacteraceae_unclassified(90);
Otu01007	Bacteria(100);Firmicutes(100);Clostridia(99);Clostridiales(99);Clostridiales_unclassified(99);Clostridiales_unclassified(99);
Otu01008	Bacteria(100);Bacteroidetes(100);Sphingobacteriia(100);Sphingobacteriales(100);Sphingobacteriaceae(100);Sphingobacterium(100);
Otu01009	Bacteria(100);Firmicutes(100);Bacilli(64);Bacilli_unclassified(64);Bacilli_unclassified(64);Bacilli_unclassified(64);
Otu01010	Bacteria(100);Proteobacteria(100);Gammaproteobacteria(100);Pseudomonadales(100);Moraxellaceae(100);Psychrobacter(100);
Otu01011	Bacteria(100);Firmicutes(100);Bacilli(100);Lactobacillales(100);Carnobacteriaceae(97);Carnobacteriaceae_unclassified(97);
Otu01012	Bacteria(100);Firmicutes(100);Bacilli(60);Bacilli_unclassified(60);Bacilli_unclassified(60);Bacilli_unclassified(60);
Otu01013	Bacteria(100);Firmicutes(100);Bacilli(100);Lactobacillales(100);Lactobacillaceae(98);Lactobacillus(98);
Otu01014	Bacteria(100);Firmicutes(100);Bacilli(98);Lactobacillales(91);Lactobacillales_unclassified(91);Lactobacillales_unclassified(91);
Otu01015	Bacteria(100);Firmicutes(100);Bacilli(100);Bacillales(81);Bacillales_unclassified(74);Bacillales_unclassified(74);
Otu01016	Bacteria(100);Firmicutes(100);Clostridia(100);Clostridiales(100);Lachnospiraceae(80);Lachnospiraceae_unclassified(80);
Otu01017	Bacteria(100);Firmicutes(100);Bacilli(100);Lactobacillales(100);Streptococcaceae(92);Streptococcus(91);
Otu01018	Bacteria(100);Proteobacteria(100);Betaproteobacteria(100);Burkholderiales(100);Oxalobacteraceae(100);Massilia(83);
Otu01019	Bacteria(100);Firmicutes(100);Bacilli(100);Bacilli_unclassified(63);Bacilli_unclassified(63);Bacilli_unclassified(63);
Otu01020	Bacteria(100);Firmicutes(100);Clostridia(100);Clostridiales(100);Ruminococcaceae(100);Ruminococcaceae_unclassified(100);
Otu01021	Bacteria(100);Bacteroidetes(100);Bacteroidia(98);Bacteroidales(98);Bacteroidales_unclassified(87);Bacteroidales_unclassified(87);
Otu01022	Bacteria(100);Firmicutes(100);Bacilli(100);Lactobacillales(84);Lactobacillales_unclassified(84);Lactobacillales_unclassified(84);
Otu01023	Bacteria(100);Firmicutes(100);Bacilli(99);Bacilli_unclassified(59);Bacilli_unclassified(59);Bacilli_unclassified(59);
Otu01024	Bacteria(100);Firmicutes(100);Clostridia(100);Clostridiales(100);Ruminococcaceae(100);Ruminococcaceae_unclassified(100);
Otu01025	Bacteria(100);Firmicutes(100);Clostridia(100);Clostridiales(100);Ruminococcaceae(100);Ruminococcaceae_unclassified(65);
Otu01026	Bacteria(100);Bacteroidetes(100);Bacteroidia(99);Bacteroidales(99);Porphyromonadaceae(80);Porphyromonadaceae_unclassified(80);
Otu01027	Bacteria(100);Firmicutes(100);Clostridia(100);Clostridiales(100);Lachnospiraceae(93);Lachnospiraceae_unclassified(93);
Otu01028	Bacteria(100);Bacteroidetes(100);Bacteroidia(100);Bacteroidales(100);Porphyromonadaceae(100);Odoribacter(100);
Otu01029	Bacteria(100);Actinobacteria(100);Actinobacteria(100);Actinomycetales(100);Brevibacteriaceae(90);Brevibacteriaceae_unclassified(53);
Otu01030	Bacteria(100);Firmicutes(100);Clostridia(97);Clostridiales(97);Clostridiales_unclassified(97);Clostridiales_unclassified(97);
Otu01031	Bacteria(100);Firmicutes(100);Clostridia(100);Clostridiales(100);Lachnospiraceae(94);Lachnospiraceae_unclassified(94);
Otu01032	Bacteria(100);Bacteroidetes(100);Bacteroidetes_unclassified(100);Bacteroidetes_unclassified(100);Bacteroidetes_unclassified(100);Bacteroidetes_unclassified(100);
Otu01033	Bacteria(100);Bacteria_unclassified(100);Bacteria_unclassified(100);Bacteria_unclassified(100);Bacteria_unclassified(100);Bacteria_unclassified(100);
Otu01034	Bacteria(100);Proteobacteria(100);Gammaproteobacteria(100);Aeromonadales(100);Succinivibrionaceae(100);Succinatimonas(100);
Otu01035	Bacteria(100);Firmicutes(100);Clostridia(100);Clostridiales(100);Lachnospiraceae(100);Lachnospiraceae_unclassified(100);
Otu01036	Bacteria(100);Proteobacteria(100);Gammaproteobacteria(100);Pseudomonadales(100);Pseudomonadaceae(100);Pseudomonas(61);
Otu01037	Bacteria(100);Actinobacteria(100);Actinobacteria(100);Actinomycetales(100);Actinomycetales_unclassified(79);Actinomycetales_unclassified(79);
Otu01038	Bacteria(100);Firmicutes(100);Clostridia(100);Clostridiales(100);Clostridiales_Incertae_Sedis_XI(100);Tissierella(100);
Otu01039	Bacteria(100);Actinobacteria(100);Actinobacteria(100);Actinomycetales(100);Corynebacteriaceae(100);Corynebacterium(100);
Otu01040	Bacteria(100);Firmicutes(100);Bacilli(100);Bacilli_unclassified(72);Bacilli_unclassified(72);Bacilli_unclassified(72);
Otu01041	Bacteria(100);Actinobacteria(100);Actinobacteria(100);Actinomycetales(100);Microbacteriaceae(95);Gulosibacter(51);
Otu01042	Bacteria(100);Firmicutes(100);Bacilli(100);Bacilli_unclassified(90);Bacilli_unclassified(90);Bacilli_unclassified(90);
Otu01043	Bacteria(100);Firmicutes(67);Firmicutes_unclassified(65);Firmicutes_unclassified(65);Firmicutes_unclassified(65);Firmicutes_unclassified(65);
Otu01044	Bacteria(100);Bacteroidetes(100);Bacteroidia(100);Bacteroidales(100);Prevotellaceae(100);Paraprevotella(100);
Otu01045	Bacteria(100);Firmicutes(100);Clostridia(100);Clostridiales(100);Clostridiaceae_1(98);Clostridium_sensu_stricto(63);
Otu01046	Bacteria(100);Firmicutes(100);Clostridia(100);Clostridiales(100);Lachnospiraceae(100);Clostridium_XlVb(100);
Otu01047	Bacteria(100);Proteobacteria(100);Betaproteobacteria(100);Burkholderiales(100);Sutterellaceae(100);Sutterella(100);
Otu01048	Bacteria(100);Firmicutes(100);Clostridia(100);Clostridiales(100);Ruminococcaceae(92);Ruminococcaceae_unclassified(90);
Otu01049	Bacteria(100);Firmicutes(100);Bacilli(100);Lactobacillales(98);Lactobacillales_unclassified(72);Lactobacillales_unclassified(72);
Otu01050	Bacteria(100);Firmicutes(100);Clostridia(95);Clostridiales(90);Clostridiales_unclassified(90);Clostridiales_unclassified(90);
Otu01051	Bacteria(100);Actinobacteria(100);Actinobacteria(100);Coriobacteriales(100);Coriobacteriaceae(100);Collinsella(100);
Otu01052	Bacteria(100);Firmicutes(100);Clostridia(100);Clostridiales(100);Lachnospiraceae(53);Lachnospiraceae_unclassified(53);
Otu01053	Bacteria(100);Firmicutes(100);Bacilli(100);Lactobacillales(100);Lactobacillaceae(100);Pediococcus(53);
Otu01054	Bacteria(100);Firmicutes(98);Clostridia(92);Clostridiales(91);Clostridiales_unclassified(91);Clostridiales_unclassified(91);
Otu01055	Bacteria(100);Firmicutes(100);Clostridia(100);Clostridiales(100);Ruminococcaceae(100);Ruminococcaceae_unclassified(76);
Otu01056	Bacteria(100);Firmicutes(100);Clostridia(100);Clostridiales(100);Lachnospiraceae(100);Lachnospiraceae_unclassified(100);
Otu01057	Bacteria(100);Firmicutes(100);Clostridia(100);Clostridiales(100);Ruminococcaceae(100);Ruminococcaceae_unclassified(100);
Otu01058	Bacteria(100);Actinobacteria(100);Actinobacteria(100);Actinomycetales(100);Corynebacteriaceae(98);Corynebacterium(86);
Otu01059	Bacteria(100);Firmicutes(100);Bacilli(99);Lactobacillales(99);Lactobacillales_unclassified(68);Lactobacillales_unclassified(68);
Otu01060	Bacteria(100);Bacteroidetes(100);Flavobacteriia(100);Flavobacteriales(100);Flavobacteriaceae(100);Chishuiella(100);
Otu01061	Bacteria(100);Firmicutes(100);Bacilli(99);Lactobacillales(52);Lactobacillales_unclassified(52);Lactobacillales_unclassified(52);
Otu01062	Bacteria(100);Firmicutes(100);Clostridia(100);Clostridiales(100);Lachnospiraceae(100);Clostridium_XlVb(100);
Otu01063	Bacteria(100);Actinobacteria(100);Actinobacteria(100);Actinomycetales(100);Propionibacteriaceae(100);Tessaracoccus(83);
Otu01064	Bacteria(100);Bacteroidetes(100);Flavobacteriia(100);Flavobacteriales(100);Flavobacteriaceae(100);Myroides(100);
Otu01065	Bacteria(100);Firmicutes(100);Clostridia(100);Clostridiales(100);Ruminococcaceae(100);Anaerotruncus(100);
Otu01066	Bacteria(100);Firmicutes(100);Bacilli(100);Lactobacillales(53);Lactobacillales_unclassified(53);Lactobacillales_unclassified(53);
Otu01067	Bacteria(100);Firmicutes(100);Bacilli(100);Lactobacillales(99);Lactobacillales_unclassified(81);Lactobacillales_unclassified(81);
Otu01068	Bacteria(100);Bacteroidetes(100);Bacteroidetes_unclassified(62);Bacteroidetes_unclassified(62);Bacteroidetes_unclassified(62);Bacteroidetes_unclassified(62);
Otu01069	Bacteria(100);Firmicutes(100);Clostridia(100);Clostridiales(100);Lachnospiraceae(100);Lachnospiraceae_unclassified(100);
Otu01070	Bacteria(100);Firmicutes(100);Bacilli(100);Bacillales(80);Bacillales_unclassified(79);Bacillales_unclassified(79);
Otu01071	Bacteria(100);Bacteria_unclassified(96);Bacteria_unclassified(96);Bacteria_unclassified(96);Bacteria_unclassified(96);Bacteria_unclassified(96);
Otu01072	Bacteria(100);Firmicutes(100);Bacilli(100);Lactobacillales(100);Lactobacillaceae(90);Lactobacillus(90);
Otu01073	Bacteria(100);Firmicutes(100);Clostridia(100);Clostridiales(100);Ruminococcaceae(100);Ruminococcaceae_unclassified(100);
Otu01074	Bacteria(100);Firmicutes(94);Bacilli(87);Lactobacillales(86);Streptococcaceae(66);Streptococcaceae_unclassified(66);
Otu01075	Bacteria(100);Firmicutes(100);Bacilli(100);Lactobacillales(70);Lactobacillales_unclassified(70);Lactobacillales_unclassified(70);
Otu01076	Bacteria(100);Firmicutes(100);Clostridia(100);Clostridiales(100);Ruminococcaceae(100);Ruminococcaceae_unclassified(100);
Otu01077	Bacteria(100);Bacteroidetes(100);Bacteroidia(100);Bacteroidales(100);Prevotellaceae(93);Paraprevotella(92);
Otu01078	Bacteria(100);Bacteroidetes(100);Flavobacteriia(100);Flavobacteriales(100);Flavobacteriaceae(100);Empedobacter(100);
Otu01079	Bacteria(100);Firmicutes(100);Clostridia(100);Clostridiales(100);Ruminococcaceae(93);Ruminococcaceae_unclassified(93);
Otu01080	Bacteria(100);Firmicutes(100);Bacilli(99);Bacilli_unclassified(86);Bacilli_unclassified(86);Bacilli_unclassified(86);
Otu01081	Bacteria(100);Firmicutes(100);Clostridia(100);Clostridiales(100);Ruminococcaceae(97);Ruminococcaceae_unclassified(97);
Otu01082	Bacteria(100);Firmicutes(93);Firmicutes_unclassified(88);Firmicutes_unclassified(88);Firmicutes_unclassified(88);Firmicutes_unclassified(88);
Otu01083	Bacteria(100);Firmicutes(100);Bacilli(99);Bacillales(58);Bacillales_unclassified(58);Bacillales_unclassified(58);
Otu01084	Bacteria(100);Firmicutes(100);Clostridia(100);Clostridiales(100);Ruminococcaceae(98);Oscillibacter(88);
Otu01085	Bacteria(100);Proteobacteria(100);Betaproteobacteria(100);Rhodocyclales(100);Rhodocyclaceae(100);Rhodocyclaceae_unclassified(93);
Otu01086	Bacteria(100);Firmicutes(100);Clostridia(100);Clostridiales(100);Clostridiaceae_1(100);Clostridium_sensu_stricto(75);
Otu01087	Bacteria(100);Firmicutes(100);Bacilli(100);Lactobacillales(98);Lactobacillales_unclassified(70);Lactobacillales_unclassified(70);
Otu01088	Bacteria(100);Bacteroidetes(100);Bacteroidia(100);Bacteroidales(100);Bacteroidales_unclassified(83);Bacteroidales_unclassified(83);
Otu01089	Bacteria(100);Verrucomicrobia(78);Opitutae(78);Opitutae_unclassified(74);Opitutae_unclassified(74);Opitutae_unclassified(74);
Otu01090	Bacteria(100);Bacteria_unclassified(100);Bacteria_unclassified(100);Bacteria_unclassified(100);Bacteria_unclassified(100);Bacteria_unclassified(100);
Otu01091	Bacteria(100);Actinobacteria(100);Actinobacteria(100);Actinomycetales(100);Actinomycetales_unclassified(76);Actinomycetales_unclassified(76);
Otu01092	Bacteria(100);Proteobacteria(100);Alphaproteobacteria(100);Rhizobiales(100);Phyllobacteriaceae(89);Phyllobacteriaceae_unclassified(79);
Otu01093	Bacteria(100);Bacteria_unclassified(100);Bacteria_unclassified(100);Bacteria_unclassified(100);Bacteria_unclassified(100);Bacteria_unclassified(100);
Otu01094	Bacteria(100);Firmicutes(100);Clostridia(100);Clostridiales(100);Ruminococcaceae(100);Ruminococcaceae_unclassified(99);
Otu01095	Bacteria(100);Actinobacteria(100);Actinobacteria(100);Actinomycetales(100);Actinomycetales_unclassified(59);Actinomycetales_unclassified(59);
Otu01096	Bacteria(100);Firmicutes(100);Clostridia(75);Clostridiales(61);Clostridiales_unclassified(61);Clostridiales_unclassified(61);
Otu01097	Bacteria(100);Firmicutes(100);Clostridia(100);Clostridiales(100);Ruminococcaceae(100);Ruminococcaceae_unclassified(100);
Otu01098	Bacteria(100);Firmicutes(100);Clostridia(100);Clostridiales(100);Ruminococcaceae(100);Pseudoflavonifractor(95);
Otu01099	Bacteria(100);Firmicutes(88);Firmicutes_unclassified(88);Firmicutes_unclassified(88);Firmicutes_unclassified(88);Firmicutes_unclassified(88);
Otu01100	Bacteria(100);Actinobacteria(100);Actinobacteria(100);Actinomycetales(100);Dietziaceae(98);Dietzia(98);
Otu01101	Bacteria(100);Firmicutes(100);Bacilli(97);Bacilli_unclassified(75);Bacilli_unclassified(75);Bacilli_unclassified(75);
Otu01102	Bacteria(100);Firmicutes(100);Clostridia(100);Clostridiales(100);Clostridiales_unclassified(100);Clostridiales_unclassified(100);
Otu01103	Bacteria(100);Firmicutes(100);Bacilli(100);Bacillales(100);Bacillaceae_2(97);Bacillaceae_2_unclassified(94);
Otu01104	Bacteria(100);Firmicutes(100);Clostridia(100);Clostridiales(100);Lachnospiraceae(100);Lachnospiraceae_unclassified(100);
Otu01105	Bacteria(100);Firmicutes(100);Clostridia(100);Clostridiales(100);Ruminococcaceae(100);Ruminococcaceae_unclassified(100);
Otu01106	Bacteria(100);Proteobacteria(100);Alphaproteobacteria(100);Rhizobiales(100);Hyphomicrobiaceae(100);Devosia(78);
Otu01107	Bacteria(100);Firmicutes(100);Bacilli(100);Lactobacillales(98);Lactobacillales_unclassified(94);Lactobacillales_unclassified(94);
Otu01108	Bacteria(100);Firmicutes(100);Bacilli(100);Bacillales(77);Bacillales_unclassified(77);Bacillales_unclassified(77);
Otu01109	Bacteria(100);Firmicutes(100);Clostridia(100);Clostridiales(100);Lachnospiraceae(100);Roseburia(97);
Otu01110	Bacteria(100);Firmicutes(100);Bacilli(100);Lactobacillales(100);Lactobacillaceae(86);Lactobacillus(85);
Otu01111	Bacteria(100);Firmicutes(100);Bacilli(98);Lactobacillales(94);Lactobacillales_unclassified(68);Lactobacillales_unclassified(68);
Otu01112	Bacteria(100);Firmicutes(100);Clostridia(100);Clostridiales(100);Lachnospiraceae(100);Lachnospiraceae_unclassified(100);
Otu01113	Bacteria(100);Firmicutes(100);Firmicutes_unclassified(52);Firmicutes_unclassified(52);Firmicutes_unclassified(52);Firmicutes_unclassified(52);
Otu01114	Bacteria(100);Firmicutes(100);Firmicutes_unclassified(74);Firmicutes_unclassified(74);Firmicutes_unclassified(74);Firmicutes_unclassified(74);
Otu01115	Bacteria(100);Firmicutes(100);Clostridia(100);Clostridiales(100);Clostridiales_unclassified(100);Clostridiales_unclassified(100);
Otu01116	Bacteria(100);Bacteria_unclassified(100);Bacteria_unclassified(100);Bacteria_unclassified(100);Bacteria_unclassified(100);Bacteria_unclassified(100);
Otu01117	Bacteria(100);Actinobacteria(100);Actinobacteria(100);Actinomycetales(100);Propionibacteriaceae(100);Propionibacteriaceae_unclassified(100);
Otu01118	Bacteria(100);Bacteroidetes(100);Bacteroidetes_unclassified(78);Bacteroidetes_unclassified(78);Bacteroidetes_unclassified(78);Bacteroidetes_unclassified(78);
Otu01119	Bacteria(100);Firmicutes(100);Clostridia(91);Clostridiales(67);Clostridiales_unclassified(67);Clostridiales_unclassified(67);
Otu01120	Bacteria(100);Actinobacteria(100);Actinobacteria(100);Actinomycetales(100);Actinomycetales_unclassified(55);Actinomycetales_unclassified(55);
Otu01121	Bacteria(100);Firmicutes(100);Bacilli(78);Lactobacillales(72);Lactobacillales_unclassified(72);Lactobacillales_unclassified(72);
Otu01122	Bacteria(100);Bacteria_unclassified(100);Bacteria_unclassified(100);Bacteria_unclassified(100);Bacteria_unclassified(100);Bacteria_unclassified(100);
Otu01123	Bacteria(100);Firmicutes(100);Bacilli(98);Lactobacillales(91);Lactobacillales_unclassified(88);Lactobacillales_unclassified(88);
Otu01124	Bacteria(100);Firmicutes(100);Bacilli(100);Lactobacillales(100);Lactobacillaceae(100);Lactobacillus(100);
Otu01125	Bacteria(100);Firmicutes(100);Bacilli(100);Lactobacillales(88);Lactobacillaceae(57);Lactobacillaceae_unclassified(57);
Otu01126	Bacteria(100);Firmicutes(100);Clostridia(100);Clostridiales(100);Ruminococcaceae(100);Butyricicoccus(100);
Otu01127	Bacteria(100);Bacteroidetes(100);Sphingobacteriia(100);Sphingobacteriales(100);Sphingobacteriaceae(100);Sphingobacterium(100);
Otu01128	Bacteria(100);Firmicutes(100);Bacilli(90);Bacilli_unclassified(67);Bacilli_unclassified(67);Bacilli_unclassified(67);
Otu01129	Bacteria(100);Candidatus_Saccharibacteria(100);Candidatus_Saccharibacteria_unclassified(100);Candidatus_Saccharibacteria_unclassified(100);Candidatus_Saccharibacteria_unclassified(100);Candidatus_Saccharibacteria_unclassified(100);
Otu01130	Bacteria(100);Firmicutes(100);Bacilli(100);Lactobacillales(100);Lactobacillales_unclassified(88);Lactobacillales_unclassified(88);
Otu01131	Bacteria(100);Firmicutes(100);Clostridia(100);Clostridiales(100);Clostridiales_unclassified(94);Clostridiales_unclassified(94);
Otu01132	Bacteria(100);Actinobacteria(100);Actinobacteria(100);Actinomycetales(100);Corynebacteriaceae(100);Corynebacterium(100);
Otu01133	Bacteria(100);Firmicutes(100);Clostridia(100);Clostridiales(100);Lachnospiraceae(100);Lachnospiraceae_unclassified(87);
Otu01134	Bacteria(100);Firmicutes(100);Bacilli(95);Bacilli_unclassified(58);Bacilli_unclassified(58);Bacilli_unclassified(58);
Otu01135	Bacteria(100);Proteobacteria(84);Proteobacteria_unclassified(84);Proteobacteria_unclassified(84);Proteobacteria_unclassified(84);Proteobacteria_unclassified(84);
Otu01136	Bacteria(100);Firmicutes(79);Firmicutes_unclassified(54);Firmicutes_unclassified(54);Firmicutes_unclassified(54);Firmicutes_unclassified(54);
Otu01137	Bacteria(100);Firmicutes(100);Bacilli(100);Bacillales(100);Staphylococcaceae(100);Jeotgalicoccus(95);
Otu01138	Bacteria(100);Firmicutes(100);Bacilli(100);Lactobacillales(100);Lactobacillaceae(92);Lactobacillus(88);
Otu01139	Bacteria(100);Firmicutes(100);Bacilli(100);Lactobacillales(59);Lactobacillales_unclassified(59);Lactobacillales_unclassified(59);
Otu01140	Bacteria(100);Bacteroidetes(100);Bacteroidia(95);Bacteroidales(95);Bacteroidales_unclassified(95);Bacteroidales_unclassified(95);
Otu01141	Bacteria(100);Firmicutes(100);Clostridia(100);Clostridiales(100);Ruminococcaceae(53);Ruminococcaceae_unclassified(53);
Otu01142	Bacteria(100);Proteobacteria(100);Gammaproteobacteria(100);Enterobacteriales(100);Enterobacteriaceae(100);Providencia(69);
Otu01143	Bacteria(100);Firmicutes(100);Clostridia(100);Clostridiales(100);Peptococcaceae_1(100);Peptococcus(100);
Otu01144	Bacteria(100);Firmicutes(94);Firmicutes_unclassified(94);Firmicutes_unclassified(94);Firmicutes_unclassified(94);Firmicutes_unclassified(94);
Otu01145	Bacteria(100);Firmicutes(100);Clostridia(88);Clostridiales(87);Clostridiales_unclassified(87);Clostridiales_unclassified(87);
Otu01146	Bacteria(100);Bacteria_unclassified(100);Bacteria_unclassified(100);Bacteria_unclassified(100);Bacteria_unclassified(100);Bacteria_unclassified(100);
Otu01147	Bacteria(100);Actinobacteria(100);Actinobacteria(100);Actinomycetales(100);Corynebacteriaceae(85);Corynebacterium(84);
Otu01148	Bacteria(100);Bacteria_unclassified(56);Bacteria_unclassified(56);Bacteria_unclassified(56);Bacteria_unclassified(56);Bacteria_unclassified(56);
Otu01149	Bacteria(100);Firmicutes(100);Erysipelotrichia(98);Erysipelotrichales(98);Erysipelotrichaceae(98);Erysipelotrichaceae_unclassified(93);
Otu01150	Bacteria(100);Firmicutes(100);Clostridia(100);Clostridiales(100);Peptoniphilaceae(89);Peptoniphilus(84);
Otu01151	Bacteria(100);Firmicutes(100);Clostridia(100);Clostridiales(100);Ruminococcaceae(100);Butyricicoccus(100);
Otu01152	Bacteria(100);Firmicutes(100);Clostridia(100);Clostridiales(100);Ruminococcaceae(72);Ruminococcaceae_unclassified(72);
Otu01153	Bacteria(100);Firmicutes(100);Bacilli(100);Lactobacillales(96);Lactobacillales_unclassified(54);Lactobacillales_unclassified(54);
Otu01154	Bacteria(100);Bacteroidetes(100);Bacteroidetes_unclassified(100);Bacteroidetes_unclassified(100);Bacteroidetes_unclassified(100);Bacteroidetes_unclassified(100);
Otu01155	Bacteria(100);Bacteroidetes(100);Bacteroidetes_unclassified(100);Bacteroidetes_unclassified(100);Bacteroidetes_unclassified(100);Bacteroidetes_unclassified(100);
Otu01156	Bacteria(100);Firmicutes(100);Bacilli(100);Lactobacillales(95);Lactobacillales_unclassified(76);Lactobacillales_unclassified(76);
Otu01157	Bacteria(100);Firmicutes(100);Bacilli(93);Lactobacillales(86);Lactobacillales_unclassified(72);Lactobacillales_unclassified(72);
Otu01158	Bacteria(100);Actinobacteria(100);Actinobacteria(100);Actinomycetales(100);Actinomycetales_unclassified(72);Actinomycetales_unclassified(72);
Otu01159	Bacteria(100);Bacteria_unclassified(100);Bacteria_unclassified(100);Bacteria_unclassified(100);Bacteria_unclassified(100);Bacteria_unclassified(100);
Otu01160	Bacteria(100);Firmicutes(100);Clostridia(98);Clostridiales(96);Clostridiales_unclassified(96);Clostridiales_unclassified(96);
Otu01161	Bacteria(100);Firmicutes(100);Bacilli(99);Lactobacillales(98);Lactobacillaceae(55);Lactobacillus(55);
Otu01162	Bacteria(100);Firmicutes(100);Erysipelotrichia(100);Erysipelotrichales(100);Erysipelotrichaceae(100);Erysipelothrix(100);
Otu01163	Bacteria(100);Firmicutes(100);Clostridia(100);Clostridiales(100);Ruminococcaceae(100);Clostridium_IV(83);
Otu01164	Bacteria(100);Firmicutes(96);Clostridia(61);Clostridiales(59);Clostridiales_unclassified(59);Clostridiales_unclassified(59);
Otu01165	Bacteria(100);Bacteria_unclassified(77);Bacteria_unclassified(77);Bacteria_unclassified(77);Bacteria_unclassified(77);Bacteria_unclassified(77);
Otu01166	Bacteria(100);Bacteroidetes(100);Bacteroidia(100);Bacteroidales(100);Rikenellaceae(100);Alistipes(100);
Otu01167	Bacteria(100);Actinobacteria(100);Actinobacteria(100);Actinomycetales(100);Microbacteriaceae(100);Microbacteriaceae_unclassified(60);
Otu01168	Bacteria(100);Actinobacteria(100);Actinobacteria(100);Actinomycetales(100);Nocardioidaceae(100);Aeromicrobium(100);
Otu01169	Bacteria(100);Firmicutes(100);Clostridia(100);Clostridiales(100);Clostridiaceae_1(99);Clostridium_sensu_stricto(67);
Otu01170	Bacteria(100);Firmicutes(100);Bacilli(100);Bacillales(100);Bacillaceae_2(93);Bacillaceae_2_unclassified(87);
Otu01171	Bacteria(100);Firmicutes(100);Bacilli(100);Bacillales(85);Bacillales_unclassified(85);Bacillales_unclassified(85);
Otu01172	Bacteria(100);Firmicutes(100);Bacilli(100);Bacillales(100);Bacillaceae_2(99);Virgibacillus(90);
Otu01173	Bacteria(100);Firmicutes(100);Bacilli(99);Lactobacillales(95);Lactobacillaceae(87);Lactobacillus(70);
Otu01174	Bacteria(100);Firmicutes(100);Clostridia(100);Clostridiales(100);Lachnospiraceae(99);Lachnospiraceae_unclassified(99);
Otu01175	Bacteria(100);Firmicutes(100);Clostridia(100);Clostridiales(100);Peptostreptococcaceae(98);Peptostreptococcaceae_unclassified(80);
Otu01176	Bacteria(100);Firmicutes(100);Bacilli(100);Lactobacillales(98);Lactobacillaceae(84);Lactobacillaceae_unclassified(52);
Otu01177	Bacteria(100);Bacteroidetes(100);Bacteroidetes_unclassified(99);Bacteroidetes_unclassified(99);Bacteroidetes_unclassified(99);Bacteroidetes_unclassified(99);
Otu01178	Bacteria(100);Firmicutes(100);Clostridia(99);Clostridiales(99);Peptostreptococcaceae(96);Romboutsia(64);
Otu01179	Bacteria(100);Firmicutes(100);Bacilli(100);Bacillales(96);Staphylococcaceae(93);Staphylococcaceae_unclassified(84);
Otu01180	Bacteria(100);Firmicutes(100);Clostridia(100);Clostridiales(100);Ruminococcaceae(100);Clostridium_IV(99);
Otu01181	Bacteria(100);Firmicutes(100);Clostridia(100);Clostridiales(100);Clostridiales_Incertae_Sedis_XI(100);Anaerococcus(100);
Otu01182	Bacteria(100);Firmicutes(100);Clostridia(93);Clostridia_unclassified(93);Clostridia_unclassified(93);Clostridia_unclassified(93);
Otu01183	Bacteria(100);Bacteroidetes(100);Flavobacteriia(100);Flavobacteriales(100);Flavobacteriaceae(100);Empedobacter(96);
Otu01184	Bacteria(100);Firmicutes(100);Bacilli(100);Lactobacillales(71);Lactobacillales_unclassified(71);Lactobacillales_unclassified(71);
Otu01185	Bacteria(100);Bacteria_unclassified(100);Bacteria_unclassified(100);Bacteria_unclassified(100);Bacteria_unclassified(100);Bacteria_unclassified(100);
Otu01186	Bacteria(100);Bacteroidetes(100);Bacteroidia(100);Bacteroidales(100);Bacteroidales_unclassified(99);Bacteroidales_unclassified(99);
Otu01187	Bacteria(100);Firmicutes(100);Clostridia(100);Clostridiales(97);Clostridiales_unclassified(97);Clostridiales_unclassified(97);
Otu01188	Bacteria(100);Firmicutes(100);Clostridia(87);Clostridiales(87);Peptostreptococcaceae(70);Peptostreptococcaceae_unclassified(55);
Otu01189	Bacteria(100);Firmicutes(100);Bacilli(100);Lactobacillales(78);Streptococcaceae(73);Streptococcus(73);
Otu01190	Bacteria(100);Firmicutes(100);Bacilli(100);Lactobacillales(100);Lactobacillaceae(91);Lactobacillus(87);
Otu01191	Bacteria(100);Firmicutes(100);Bacilli(100);Lactobacillales(100);Lactobacillaceae(100);Lactobacillus(100);
Otu01192	Bacteria(100);Actinobacteria(100);Actinobacteria(100);Acidimicrobiales(100);Iamiaceae(100);Aquihabitans(100);
Otu01193	Bacteria(100);Firmicutes(100);Bacilli(100);Bacilli_unclassified(87);Bacilli_unclassified(87);Bacilli_unclassified(87);
Otu01194	Bacteria(100);Firmicutes(100);Clostridia(100);Clostridiales(100);Lachnospiraceae(100);Lachnospiraceae_unclassified(100);
Otu01195	Bacteria(100);Firmicutes(100);Clostridia(100);Clostridiales(100);Peptostreptococcaceae(57);Peptostreptococcaceae_unclassified(57);
Otu01196	Bacteria(100);Proteobacteria(100);Gammaproteobacteria(100);Enterobacteriales(100);Enterobacteriaceae(100);Escherichia/Shigella(58);
Otu01197	Bacteria(100);Firmicutes(100);Clostridia(100);Clostridiales(100);Clostridiales_unclassified(99);Clostridiales_unclassified(99);
Otu01198	Bacteria(100);Firmicutes(100);Clostridia(100);Clostridiales(100);Ruminococcaceae(100);Sporobacter(93);
Otu01199	Bacteria(100);Proteobacteria(100);Betaproteobacteria(100);Burkholderiales(100);Comamonadaceae(79);Comamonadaceae_unclassified(74);
Otu01200	Bacteria(100);Bacteria_unclassified(100);Bacteria_unclassified(100);Bacteria_unclassified(100);Bacteria_unclassified(100);Bacteria_unclassified(100);
Otu01201	Bacteria(100);Firmicutes(100);Bacilli(100);Lactobacillales(100);Lactobacillaceae(99);Lactobacillus(99);
Otu01202	Bacteria(100);Firmicutes(100);Clostridia(100);Clostridiales(100);Peptostreptococcaceae(87);Romboutsia(53);
Otu01203	Bacteria(100);Bacteria_unclassified(64);Bacteria_unclassified(64);Bacteria_unclassified(64);Bacteria_unclassified(64);Bacteria_unclassified(64);
Otu01204	Bacteria(100);Firmicutes(100);Bacilli(74);Lactobacillales(73);Lactobacillales_unclassified(61);Lactobacillales_unclassified(61);
Otu01205	Bacteria(100);Firmicutes(67);Firmicutes_unclassified(67);Firmicutes_unclassified(67);Firmicutes_unclassified(67);Firmicutes_unclassified(67);
Otu01206	Bacteria(100);Firmicutes(100);Clostridia(100);Clostridiales(100);Peptostreptococcaceae(59);Peptostreptococcaceae_unclassified(59);
Otu01207	Bacteria(100);Firmicutes(100);Bacilli(100);Lactobacillales(99);Streptococcaceae(77);Streptococcus(77);
Otu01208	Bacteria(100);Firmicutes(100);Clostridia(100);Clostridiales(100);Ruminococcaceae(84);Ruminococcaceae_unclassified(84);
Otu01209	Bacteria(100);Actinobacteria(100);Actinobacteria(100);Actinomycetales(100);Actinomycetales_unclassified(87);Actinomycetales_unclassified(87);
Otu01210	Bacteria(100);Firmicutes(100);Bacilli(100);Lactobacillales(100);Leuconostocaceae(100);Leuconostoc(100);
Otu01211	Bacteria(100);Firmicutes(100);Clostridia(90);Clostridiales(90);Ruminococcaceae(79);Ruminococcaceae_unclassified(79);
Otu01212	Bacteria(100);Firmicutes(100);Clostridia(100);Clostridiales(100);Ruminococcaceae(100);Flavonifractor(99);
Otu01213	Bacteria(100);Bacteroidetes(100);Flavobacteriia(100);Flavobacteriales(100);Flavobacteriaceae(100);Flavobacteriaceae_unclassified(100);
Otu01214	Bacteria(100);Actinobacteria(100);Actinobacteria(100);Actinomycetales(100);Micrococcaceae(52);Micrococcaceae_unclassified(52);
Otu01215	Bacteria(100);Actinobacteria(100);Actinobacteria(100);Actinomycetales(100);Actinomycetaceae(100);Trueperella(100);
Otu01216	Bacteria(100);Bacteroidetes(100);Flavobacteriia(100);Flavobacteriales(100);Flavobacteriaceae(100);Flavobacteriaceae_unclassified(100);
Otu01217	Bacteria(100);Firmicutes(100);Clostridia(100);Clostridiales(100);Lachnospiraceae(100);Lachnospiraceae_unclassified(100);
Otu01218	Bacteria(100);Firmicutes(100);Bacilli(100);Lactobacillales(100);Lactobacillales_unclassified(91);Lactobacillales_unclassified(91);
Otu01219	Bacteria(100);Bacteroidetes(100);Bacteroidia(100);Bacteroidales(100);Bacteroidaceae(96);Bacteroides(96);
Otu01220	Bacteria(100);Firmicutes(100);Clostridia(100);Clostridiales(94);Clostridiales_unclassified(94);Clostridiales_unclassified(94);
Otu01221	Bacteria(100);Firmicutes(100);Bacilli(100);Lactobacillales(100);Lactobacillaceae(88);Lactobacillaceae_unclassified(86);
Otu01222	Bacteria(100);Actinobacteria(100);Actinobacteria(100);Actinomycetales(100);Actinomycetales_unclassified(69);Actinomycetales_unclassified(69);
Otu01223	Bacteria(100);Firmicutes(89);Clostridia(89);Clostridiales(75);Clostridiales_unclassified(64);Clostridiales_unclassified(64);
Otu01224	Bacteria(100);Actinobacteria(100);Actinobacteria(100);Actinomycetales(100);Actinomycetales_unclassified(77);Actinomycetales_unclassified(77);
Otu01225	Bacteria(100);Lentisphaerae(100);Lentisphaeria(100);Victivallales(100);Victivallaceae(100);Victivallis(100);
Otu01226	Bacteria(100);Firmicutes(100);Clostridia(100);Clostridiales(100);Clostridiales_unclassified(99);Clostridiales_unclassified(99);
Otu01227	Bacteria(100);Firmicutes(100);Clostridia(100);Clostridiales(100);Clostridiales_unclassified(100);Clostridiales_unclassified(100);
Otu01228	Bacteria(100);Firmicutes(100);Bacilli(100);Bacilli_unclassified(80);Bacilli_unclassified(80);Bacilli_unclassified(80);
Otu01229	Bacteria(100);Proteobacteria(100);Gammaproteobacteria(100);Xanthomonadales(100);Xanthomonadaceae(100);Luteimonas(97);
Otu01230	Bacteria(100);Bacteria_unclassified(100);Bacteria_unclassified(100);Bacteria_unclassified(100);Bacteria_unclassified(100);Bacteria_unclassified(100);
Otu01231	Bacteria(100);Actinobacteria(100);Actinobacteria(100);Actinomycetales(100);Corynebacteriaceae(68);Corynebacterium(68);
Otu01232	Bacteria(100);Firmicutes(100);Bacilli(100);Lactobacillales(78);Lactobacillales_unclassified(78);Lactobacillales_unclassified(78);
Otu01233	Bacteria(100);Bacteria_unclassified(100);Bacteria_unclassified(100);Bacteria_unclassified(100);Bacteria_unclassified(100);Bacteria_unclassified(100);
Otu01234	Bacteria(100);Firmicutes(100);Clostridia(100);Clostridiales(100);Ruminococcaceae(96);Ruminococcaceae_unclassified(96);
Otu01235	Bacteria(100);Actinobacteria(100);Actinobacteria(100);Actinomycetales(100);Micrococcaceae(96);Micrococcaceae_unclassified(71);
Otu01236	Bacteria(100);Firmicutes(100);Clostridia(100);Clostridiales(100);Ruminococcaceae(100);Clostridium_IV(62);
Otu01237	Bacteria(100);Firmicutes(100);Bacilli(100);Bacillales(99);Bacillaceae_2(99);Bacillaceae_2_unclassified(99);
Otu01238	Bacteria(100);Firmicutes(100);Clostridia(99);Clostridiales(99);Clostridiales_unclassified(99);Clostridiales_unclassified(99);
Otu01239	Bacteria(100);Firmicutes(100);Bacilli(99);Bacilli_unclassified(99);Bacilli_unclassified(99);Bacilli_unclassified(99);
Otu01240	Bacteria(100);Proteobacteria(100);Gammaproteobacteria(100);Pseudomonadales(99);Pseudomonadaceae(99);Pseudomonas(76);
Otu01241	Bacteria(100);Bacteroidetes(100);Flavobacteriia(100);Flavobacteriales(100);Flavobacteriaceae(100);Myroides(100);
Otu01242	Bacteria(100);Firmicutes(100);Bacilli(100);Lactobacillales(78);Lactobacillales_unclassified(78);Lactobacillales_unclassified(78);
Otu01243	Bacteria(100);Firmicutes(100);Bacilli(100);Lactobacillales(94);Lactobacillales_unclassified(94);Lactobacillales_unclassified(94);
Otu01244	Bacteria(100);Firmicutes(100);Clostridia(100);Clostridiales(100);Lachnospiraceae(97);Lachnospiraceae_unclassified(97);
Otu01245	Bacteria(100);Firmicutes(100);Bacilli(100);Lactobacillales(96);Lactobacillales_unclassified(69);Lactobacillales_unclassified(69);
Otu01246	Bacteria(100);Firmicutes(100);Bacilli(97);Bacillales(84);Bacillales_unclassified(84);Bacillales_unclassified(84);
Otu01247	Bacteria(100);Firmicutes(100);Bacilli(99);Lactobacillales(99);Lactobacillales_unclassified(63);Lactobacillales_unclassified(63);
Otu01248	Bacteria(100);Bacteria_unclassified(97);Bacteria_unclassified(97);Bacteria_unclassified(97);Bacteria_unclassified(97);Bacteria_unclassified(97);
Otu01249	Bacteria(100);Firmicutes(100);Clostridia(100);Clostridiales(100);Lachnospiraceae(100);Lachnospiraceae_unclassified(100);
Otu01250	Bacteria(100);Bacteroidetes(100);Bacteroidia(100);Bacteroidales(100);Rikenellaceae(100);Alistipes(99);
Otu01251	Bacteria(100);Bacteroidetes(100);Flavobacteriia(100);Flavobacteriales(100);Flavobacteriaceae(100);Flavobacteriaceae_unclassified(100);
Otu01252	Bacteria(100);Actinobacteria(100);Actinobacteria(100);Coriobacteriales(100);Coriobacteriaceae(100);Coriobacteriaceae_unclassified(100);
Otu01253	Bacteria(100);Bacteroidetes(100);Cytophagia(100);Cytophagales(100);Cyclobacteriaceae(100);Cyclobacteriaceae_unclassified(100);
Otu01254	Bacteria(100);Firmicutes(100);Bacilli(80);Bacilli_unclassified(70);Bacilli_unclassified(70);Bacilli_unclassified(70);
Otu01255	Bacteria(100);Firmicutes(100);Erysipelotrichia(95);Erysipelotrichales(95);Erysipelotrichaceae(95);Turicibacter(95);
Otu01256	Bacteria(100);Actinobacteria(100);Actinobacteria(100);Coriobacteriales(100);Coriobacteriaceae(100);Coriobacteriaceae_unclassified(100);
Otu01257	Bacteria(100);Firmicutes(100);Clostridia(100);Clostridiales(100);Lachnospiraceae(100);Lachnospiraceae_unclassified(97);
Otu01258	Bacteria(100);Proteobacteria(100);Alphaproteobacteria(100);Sphingomonadales(100);Sphingomonadaceae(95);Novosphingobium(87);
Otu01259	Bacteria(100);Bacteria_unclassified(100);Bacteria_unclassified(100);Bacteria_unclassified(100);Bacteria_unclassified(100);Bacteria_unclassified(100);
Otu01260	Bacteria(100);Firmicutes(100);Clostridia(100);Clostridiales(100);Ruminococcaceae(100);Fastidiosipila(100);
Otu01261	Bacteria(100);Firmicutes(100);Bacilli(100);Lactobacillales(100);Lactobacillaceae(92);Lactobacillus(89);
Otu01262	Bacteria(100);Firmicutes(100);Bacilli(89);Bacilli_unclassified(58);Bacilli_unclassified(58);Bacilli_unclassified(58);
Otu01263	Bacteria(100);Actinobacteria(100);Actinobacteria(100);Coriobacteriales(100);Coriobacteriaceae(100);Collinsella(100);
Otu01264	Bacteria(100);Bacteroidetes(100);Sphingobacteriia(100);Sphingobacteriales(100);Sphingobacteriaceae(100);Pedobacter(84);
Otu01265	Bacteria(100);Firmicutes(100);Clostridia(100);Clostridiales(100);Ruminococcaceae(73);Ruminococcaceae_unclassified(73);
Otu01266	Bacteria(100);Bacteria_unclassified(94);Bacteria_unclassified(94);Bacteria_unclassified(94);Bacteria_unclassified(94);Bacteria_unclassified(94);
Otu01267	Bacteria(100);Firmicutes(100);Bacilli(95);Bacillales(75);Bacillales_unclassified(75);Bacillales_unclassified(75);
Otu01268	Bacteria(100);Firmicutes(100);Clostridia(100);Clostridiales(100);Lachnospiraceae(100);Lachnospiraceae_unclassified(100);
Otu01269	Bacteria(100);Firmicutes(100);Bacilli(100);Lactobacillales(100);Lactobacillaceae(82);Lactobacillus(82);
Otu01270	Bacteria(100);Firmicutes(90);Firmicutes_unclassified(63);Firmicutes_unclassified(63);Firmicutes_unclassified(63);Firmicutes_unclassified(63);
Otu01271	Bacteria(100);Firmicutes(100);Clostridia(100);Clostridiales(100);Ruminococcaceae(100);Sporobacter(99);
Otu01272	Bacteria(100);Firmicutes(100);Bacilli(100);Lactobacillales(100);Lactobacillaceae(94);Lactobacillus(90);
Otu01273	Bacteria(100);Firmicutes(100);Bacilli(100);Lactobacillales(78);Lactobacillales_unclassified(78);Lactobacillales_unclassified(78);
Otu01274	Bacteria(100);Firmicutes(100);Clostridia(99);Clostridiales(99);Clostridiales_unclassified(99);Clostridiales_unclassified(99);
Otu01275	Bacteria(100);Firmicutes(100);Bacilli(100);Bacilli_unclassified(57);Bacilli_unclassified(57);Bacilli_unclassified(57);
Otu01276	Bacteria(100);Firmicutes(100);Bacilli(100);Lactobacillales(100);Lactobacillales_unclassified(100);Lactobacillales_unclassified(100);
Otu01277	Bacteria(100);Firmicutes(100);Bacilli(100);Lactobacillales(100);Lactobacillaceae(64);Lactobacillus(64);
Otu01278	Bacteria(100);Firmicutes(100);Clostridia(100);Clostridiales(100);Ruminococcaceae(97);Ruminococcaceae_unclassified(97);
Otu01279	Bacteria(100);Firmicutes(100);Clostridia(100);Clostridiales(100);Ruminococcaceae(100);Ruminococcaceae_unclassified(100);
Otu01280	Bacteria(100);Firmicutes(100);Clostridia(100);Clostridiales(100);Lachnospiraceae(97);Lachnospiraceae_unclassified(97);
Otu01281	Bacteria(100);Firmicutes(100);Clostridia(100);Clostridiales(100);Lachnospiraceae(100);Lachnospiraceae_unclassified(100);
Otu01282	Bacteria(100);Firmicutes(100);Erysipelotrichia(90);Erysipelotrichales(90);Erysipelotrichaceae(90);Turicibacter(90);
Otu01283	Bacteria(100);Bacteria_unclassified(100);Bacteria_unclassified(100);Bacteria_unclassified(100);Bacteria_unclassified(100);Bacteria_unclassified(100);
Otu01284	Bacteria(100);Actinobacteria(100);Actinobacteria(100);Actinomycetales(100);Actinomycetales_unclassified(90);Actinomycetales_unclassified(90);
Otu01285	Bacteria(100);Firmicutes(100);Clostridia(97);Clostridiales(97);Clostridiales_unclassified(97);Clostridiales_unclassified(97);
Otu01286	Bacteria(100);Firmicutes(100);Clostridia(100);Clostridiales(100);Ruminococcaceae(97);Ruminococcaceae_unclassified(76);
Otu01287	Bacteria(100);Firmicutes(100);Clostridia(100);Clostridiales(100);Lachnospiraceae(100);Lachnospiraceae_unclassified(100);
Otu01288	Bacteria(100);Actinobacteria(100);Actinobacteria(100);Actinomycetales(100);Actinomycetales_unclassified(100);Actinomycetales_unclassified(100);
Otu01289	Bacteria(100);Firmicutes(100);Bacilli(100);Lactobacillales(55);Lactobacillales_unclassified(55);Lactobacillales_unclassified(55);
Otu01290	Bacteria(100);Firmicutes(100);Clostridia(93);Clostridiales(93);Clostridiales_unclassified(93);Clostridiales_unclassified(93);
Otu01291	Bacteria(100);Firmicutes(100);Clostridia(100);Clostridiales(100);Clostridiales_Incertae_Sedis_XI(100);Helcococcus(100);
Otu01292	Bacteria(100);Proteobacteria(100);Gammaproteobacteria(100);Xanthomonadales(100);Xanthomonadaceae(100);Stenotrophomonas(88);
Otu01293	Bacteria(100);Actinobacteria(100);Actinobacteria(100);Actinomycetales(100);Actinomycetales_unclassified(58);Actinomycetales_unclassified(58);
Otu01294	Bacteria(100);Firmicutes(100);Clostridia(100);Clostridiales(100);Ruminococcaceae(100);Ruminococcaceae_unclassified(100);
Otu01295	Bacteria(100);Firmicutes(100);Clostridia(97);Clostridiales(97);Clostridiales_unclassified(97);Clostridiales_unclassified(97);
Otu01296	Bacteria(100);Bacteroidetes(100);Bacteroidia(100);Bacteroidales(100);Bacteroidales_unclassified(100);Bacteroidales_unclassified(100);
Otu01297	Bacteria(100);Firmicutes(100);Bacilli(97);Lactobacillales(63);Lactobacillales_unclassified(63);Lactobacillales_unclassified(63);
Otu01298	Bacteria(100);Firmicutes(100);Negativicutes(100);Selenomonadales(100);Veillonellaceae(100);Veillonellaceae_unclassified(100);
Otu01299	Bacteria(100);Bacteroidetes(100);Bacteroidetes_unclassified(100);Bacteroidetes_unclassified(100);Bacteroidetes_unclassified(100);Bacteroidetes_unclassified(100);
Otu01300	Bacteria(100);Proteobacteria(100);Alphaproteobacteria(100);Caulobacterales(100);Caulobacteraceae(100);Brevundimonas(100);
Otu01301	Bacteria(100);Firmicutes(100);Bacilli(81);Lactobacillales(68);Lactobacillales_unclassified(68);Lactobacillales_unclassified(68);
Otu01302	Bacteria(100);Firmicutes(100);Bacilli(100);Lactobacillales(100);Lactobacillaceae(100);Lactobacillus(99);
Otu01303	Bacteria(100);Firmicutes(100);Bacilli(93);Lactobacillales(82);Lactobacillales_unclassified(82);Lactobacillales_unclassified(82);
Otu01304	Bacteria(100);Firmicutes(100);Bacilli(100);Lactobacillales(100);Lactobacillales_unclassified(90);Lactobacillales_unclassified(90);
Otu01305	Bacteria(100);Firmicutes(100);Clostridia(100);Clostridiales(100);Ruminococcaceae(100);Sporobacter(91);
Otu01306	Bacteria(100);Firmicutes(100);Clostridia(100);Clostridiales(100);Ruminococcaceae(100);Ruminococcaceae_unclassified(100);
Otu01307	Bacteria(100);Firmicutes(100);Bacilli(100);Lactobacillales(100);Lactobacillales_unclassified(59);Lactobacillales_unclassified(59);
Otu01308	Bacteria(100);Firmicutes(100);Bacilli(97);Lactobacillales(75);Lactobacillales_unclassified(57);Lactobacillales_unclassified(57);
Otu01309	Bacteria(100);Firmicutes(100);Clostridia(100);Clostridiales(100);Ruminococcaceae(100);Anaerotruncus(99);
Otu01310	Bacteria(100);Proteobacteria(100);Proteobacteria_unclassified(99);Proteobacteria_unclassified(99);Proteobacteria_unclassified(99);Proteobacteria_unclassified(99);
Otu01311	Bacteria(100);Firmicutes(100);Clostridia(100);Clostridiales(100);Clostridiales_Incertae_Sedis_XI(100);Clostridiales_Incertae_Sedis_XI_unclassified(100);
Otu01312	Bacteria(100);Firmicutes(100);Bacilli(100);Lactobacillales(100);Lactobacillaceae(86);Lactobacillus(84);
Otu01313	Bacteria(100);Actinobacteria(100);Actinobacteria(100);Actinomycetales(100);Microbacteriaceae(99);Microbacteriaceae_unclassified(88);
Otu01314	Bacteria(100);Firmicutes(100);Bacilli(100);Bacilli_unclassified(100);Bacilli_unclassified(100);Bacilli_unclassified(100);
Otu01315	Bacteria(100);Bacteria_unclassified(100);Bacteria_unclassified(100);Bacteria_unclassified(100);Bacteria_unclassified(100);Bacteria_unclassified(100);
Otu01316	Bacteria(100);Firmicutes(100);Clostridia(100);Clostridiales(100);Clostridiales_unclassified(100);Clostridiales_unclassified(100);
Otu01317	Bacteria(100);Firmicutes(100);Clostridia(58);Clostridiales(58);Clostridiales_unclassified(58);Clostridiales_unclassified(58);
Otu01318	Bacteria(100);Firmicutes(100);Clostridia(100);Clostridiales(100);Ruminococcaceae(100);Ruminococcaceae_unclassified(100);
Otu01319	Bacteria(100);Firmicutes(100);Bacilli(100);Lactobacillales(100);Lactobacillaceae(91);Lactobacillus(89);
Otu01320	Bacteria(100);Firmicutes(100);Clostridia(100);Clostridiales(100);Clostridiaceae_1(97);Clostridium_sensu_stricto(89);
Otu01321	Bacteria(100);Firmicutes(100);Bacilli(100);Bacilli_unclassified(76);Bacilli_unclassified(76);Bacilli_unclassified(76);
Otu01322	Bacteria(100);Firmicutes(100);Bacilli(100);Lactobacillales(99);Aerococcaceae(89);Aerococcaceae_unclassified(71);
Otu01323	Bacteria(100);Actinobacteria(100);Actinobacteria(100);Actinomycetales(100);Corynebacteriaceae(69);Corynebacteriaceae_unclassified(69);
Otu01324	Bacteria(100);Firmicutes(100);Bacilli(100);Lactobacillales(100);Lactobacillaceae(60);Lactobacillus(58);
Otu01325	Bacteria(100);Firmicutes(100);Bacilli(100);Lactobacillales(100);Lactobacillales_unclassified(82);Lactobacillales_unclassified(82);
Otu01326	Bacteria(100);Bacteria_unclassified(100);Bacteria_unclassified(100);Bacteria_unclassified(100);Bacteria_unclassified(100);Bacteria_unclassified(100);
Otu01327	Bacteria(100);Firmicutes(100);Bacilli(67);Bacilli_unclassified(67);Bacilli_unclassified(67);Bacilli_unclassified(67);
Otu01328	Bacteria(100);Firmicutes(100);Bacilli(100);Lactobacillales(100);Lactobacillaceae(100);Lactobacillus(70);
Otu01329	Bacteria(100);Firmicutes(100);Clostridia(100);Clostridiales(100);Clostridiaceae_1(100);Clostridiaceae_1_unclassified(70);
Otu01330	Bacteria(100);Bacteroidetes(100);Sphingobacteriia(100);Sphingobacteriales(100);Sphingobacteriaceae(100);Pedobacter(97);
Otu01331	Bacteria(100);Firmicutes(100);Bacilli(100);Bacillales(100);Bacillales_unclassified(82);Bacillales_unclassified(82);
Otu01332	Bacteria(100);Actinobacteria(100);Actinobacteria(100);Actinomycetales(100);Actinomycetales_unclassified(70);Actinomycetales_unclassified(70);
Otu01333	Bacteria(100);Firmicutes(100);Clostridia(100);Clostridiales(100);Clostridiaceae_1(100);Clostridium_sensu_stricto(78);
Otu01334	Bacteria(100);Firmicutes(100);Clostridia(100);Clostridiales(100);Ruminococcaceae(100);Ruminococcaceae_unclassified(100);
Otu01335	Bacteria(100);Verrucomicrobia(100);Verrucomicrobiae(100);Verrucomicrobiales(100);Verrucomicrobiaceae(100);Akkermansia(100);
Otu01336	Bacteria(100);Firmicutes(100);Clostridia(72);Clostridiales(72);Peptostreptococcaceae(53);Peptostreptococcaceae_unclassified(53);
Otu01337	Bacteria(100);Firmicutes(100);Clostridia(100);Clostridiales(100);Clostridiales_unclassified(100);Clostridiales_unclassified(100);
Otu01338	Bacteria(100);Firmicutes(95);Clostridia(91);Clostridiales(91);Clostridiales_Incertae_Sedis_XI(68);Clostridiales_Incertae_Sedis_XI_unclassified(68);
Otu01339	Bacteria(100);Firmicutes(100);Bacilli(99);Bacilli_unclassified(87);Bacilli_unclassified(87);Bacilli_unclassified(87);
Otu01340	Bacteria(100);Actinobacteria(100);Actinobacteria(100);Actinomycetales(100);Actinomycetales_unclassified(85);Actinomycetales_unclassified(85);
Otu01341	Bacteria(100);Proteobacteria(100);Deltaproteobacteria(100);Desulfovibrionales(100);Desulfovibrionaceae(100);Lawsonia(100);
Otu01342	Bacteria(100);Firmicutes(100);Clostridia(100);Clostridiales(100);Lachnospiraceae(100);Blautia(79);
Otu01343	Bacteria(100);Firmicutes(100);Bacilli(100);Lactobacillales(99);Lactobacillales_unclassified(99);Lactobacillales_unclassified(99);
Otu01344	Bacteria(100);Bacteroidetes(100);Bacteroidia(100);Bacteroidales(100);Prevotellaceae(100);Paraprevotella(100);
Otu01345	Bacteria(100);Bacteroidetes(100);Bacteroidia(58);Bacteroidales(58);Bacteroidales_unclassified(58);Bacteroidales_unclassified(58);
Otu01346	Bacteria(100);Firmicutes(100);Firmicutes_unclassified(83);Firmicutes_unclassified(83);Firmicutes_unclassified(83);Firmicutes_unclassified(83);
Otu01347	Bacteria(100);Firmicutes(100);Bacilli(100);Lactobacillales(81);Lactobacillales_unclassified(81);Lactobacillales_unclassified(81);
Otu01348	Bacteria(100);Firmicutes(100);Clostridia(99);Clostridiales(99);Peptostreptococcaceae(75);Peptostreptococcaceae_unclassified(75);
Otu01349	Bacteria(100);Firmicutes(100);Clostridia(100);Clostridiales(100);Ruminococcaceae(100);Ruminococcaceae_unclassified(83);
Otu01350	Bacteria(100);Firmicutes(100);Clostridia(100);Clostridiales(100);Ruminococcaceae(100);Ruminococcaceae_unclassified(100);
Otu01351	Bacteria(100);Actinobacteria(100);Actinobacteria(100);Actinomycetales(100);Actinomycetales_unclassified(75);Actinomycetales_unclassified(75);
Otu01352	Bacteria(100);Firmicutes(100);Clostridia(100);Clostridiales(100);Lachnospiraceae(100);Lachnospiraceae_unclassified(100);
Otu01353	Bacteria(100);Firmicutes(100);Clostridia(95);Clostridiales(95);Clostridiales_unclassified(95);Clostridiales_unclassified(95);
Otu01354	Bacteria(100);Firmicutes(55);Firmicutes_unclassified(55);Firmicutes_unclassified(55);Firmicutes_unclassified(55);Firmicutes_unclassified(55);
Otu01355	Bacteria(100);Firmicutes(100);Bacilli(100);Lactobacillales(100);Lactobacillaceae(100);Lactobacillus(100);
Otu01356	Bacteria(100);Firmicutes(100);Clostridia(100);Clostridiales(100);Ruminococcaceae(100);Ruminococcaceae_unclassified(100);
Otu01357	Bacteria(100);Firmicutes(100);Clostridia(100);Clostridiales(100);Lachnospiraceae(100);Lachnospiraceae_unclassified(100);
Otu01358	Bacteria(100);Bacteroidetes(100);Flavobacteriia(100);Flavobacteriales(100);Flavobacteriaceae(100);Myroides(100);
Otu01359	Bacteria(100);Firmicutes(100);Clostridia(100);Clostridiales(100);Ruminococcaceae(100);Faecalibacterium(97);
Otu01360	Bacteria(100);Bacteroidetes(100);Bacteroidia(100);Bacteroidales(100);Bacteroidales_unclassified(100);Bacteroidales_unclassified(100);
Otu01361	Bacteria(100);Bacteria_unclassified(100);Bacteria_unclassified(100);Bacteria_unclassified(100);Bacteria_unclassified(100);Bacteria_unclassified(100);
Otu01362	Bacteria(100);Firmicutes(100);Clostridia(100);Clostridiales(100);Clostridiales_unclassified(94);Clostridiales_unclassified(94);
Otu01363	Bacteria(100);Firmicutes(100);Bacilli(100);Bacillales(88);Bacillaceae_2(70);Bacillaceae_2_unclassified(70);
Otu01364	Bacteria(100);Firmicutes(100);Clostridia(56);Clostridiales(56);Clostridiales_unclassified(56);Clostridiales_unclassified(56);
Otu01365	Bacteria(100);Proteobacteria(100);Alphaproteobacteria(100);Rhizobiales(100);Brucellaceae(100);Ochrobactrum(88);
Otu01366	Bacteria(100);Firmicutes(100);Clostridia(100);Clostridiales(98);Clostridiales_unclassified(98);Clostridiales_unclassified(98);
Otu01367	Bacteria(100);Bacteria_unclassified(100);Bacteria_unclassified(100);Bacteria_unclassified(100);Bacteria_unclassified(100);Bacteria_unclassified(100);
Otu01368	Bacteria(100);Firmicutes(100);Bacilli(100);Bacilli_unclassified(70);Bacilli_unclassified(70);Bacilli_unclassified(70);
Otu01369	Bacteria(100);Bacteroidetes(100);Bacteroidia(100);Bacteroidales(100);Bacteroidaceae(100);Bacteroides(100);
Otu01370	Bacteria(100);Firmicutes(100);Clostridia(100);Clostridiales(100);Ruminococcaceae(100);Ruminococcaceae_unclassified(100);
Otu01371	Bacteria(100);Firmicutes(100);Firmicutes_unclassified(68);Firmicutes_unclassified(68);Firmicutes_unclassified(68);Firmicutes_unclassified(68);
Otu01372	Bacteria(100);Actinobacteria(100);Actinobacteria(100);Actinomycetales(100);Micrococcaceae(90);Yaniella(70);
Otu01373	Bacteria(100);Firmicutes(100);Bacilli(100);Bacillales(98);Planococcaceae(92);Planococcaceae_unclassified(92);
Otu01374	Bacteria(100);Firmicutes(100);Clostridia(100);Clostridiales(100);Peptoniphilaceae(96);Peptoniphilaceae_unclassified(92);
Otu01375	Bacteria(100);Proteobacteria(100);Alphaproteobacteria(100);Rhizobiales(100);Rhizobiaceae(98);Neorhizobium(54);
Otu01376	Bacteria(100);Firmicutes(100);Bacilli(100);Bacillales(96);Planococcaceae(96);Planococcaceae_unclassified(96);
Otu01377	Bacteria(100);Firmicutes(100);Bacilli(80);Bacilli_unclassified(80);Bacilli_unclassified(80);Bacilli_unclassified(80);
Otu01378	Bacteria(100);Bacteroidetes(100);Flavobacteriia(100);Flavobacteriales(100);Flavobacteriaceae(100);Flavobacterium(100);
Otu01379	Bacteria(100);Actinobacteria(100);Actinobacteria(100);Actinomycetales(100);Actinomycetales_unclassified(100);Actinomycetales_unclassified(100);
Otu01380	Bacteria(100);Firmicutes(100);Bacilli(94);Lactobacillales(88);Lactobacillaceae(60);Lactobacillus(60);
Otu01381	Bacteria(100);Firmicutes(60);Clostridia(60);Clostridiales(60);Clostridiales_unclassified(60);Clostridiales_unclassified(60);
Otu01382	Bacteria(100);Proteobacteria(100);Gammaproteobacteria(100);Pasteurellales(100);Pasteurellaceae(100);Pasteurellaceae_unclassified(100);
Otu01383	Bacteria(100);Bacteria_unclassified(100);Bacteria_unclassified(100);Bacteria_unclassified(100);Bacteria_unclassified(100);Bacteria_unclassified(100);
Otu01384	Bacteria(100);Bacteroidetes(100);Bacteroidetes_unclassified(100);Bacteroidetes_unclassified(100);Bacteroidetes_unclassified(100);Bacteroidetes_unclassified(100);
Otu01385	Bacteria(100);Bacteria_unclassified(100);Bacteria_unclassified(100);Bacteria_unclassified(100);Bacteria_unclassified(100);Bacteria_unclassified(100);
Otu01386	Bacteria(100);Deinococcus-Thermus(96);Deinococci(96);Deinococcales(96);Trueperaceae(65);Truepera(65);
Otu01387	Bacteria(100);Proteobacteria(100);Gammaproteobacteria(100);Pseudomonadales(100);Moraxellaceae(100);Acinetobacter(100);
Otu01388	Bacteria(100);Actinobacteria(100);Actinobacteria(100);Actinomycetales(100);Dermabacteraceae(57);Dermabacteraceae_unclassified(57);
Otu01389	Bacteria(100);Firmicutes(100);Clostridia(100);Clostridiales(100);Ruminococcaceae(100);Intestinimonas(84);
Otu01390	Bacteria(100);Actinobacteria(100);Actinobacteria(100);Actinomycetales(100);Actinomycetales_unclassified(84);Actinomycetales_unclassified(84);
Otu01391	Bacteria(100);Firmicutes(100);Bacilli(100);Lactobacillales(100);Lactobacillales_unclassified(94);Lactobacillales_unclassified(94);
Otu01392	Bacteria(100);Actinobacteria(100);Actinobacteria(100);Actinomycetales(100);Jonesiaceae(100);Jonesia(100);
Otu01393	Bacteria(100);Firmicutes(100);Firmicutes_unclassified(65);Firmicutes_unclassified(65);Firmicutes_unclassified(65);Firmicutes_unclassified(65);
Otu01394	Bacteria(100);Actinobacteria(100);Actinobacteria(100);Actinomycetales(100);Intrasporangiaceae(86);Intrasporangiaceae_unclassified(53);
Otu01395	Bacteria(100);Bacteria_unclassified(53);Bacteria_unclassified(53);Bacteria_unclassified(53);Bacteria_unclassified(53);Bacteria_unclassified(53);
Otu01396	Bacteria(100);Firmicutes(100);Clostridia(100);Clostridiales(100);Ruminococcaceae(98);Ruminococcaceae_unclassified(86);
Otu01397	Bacteria(100);Firmicutes(100);Bacilli(98);Lactobacillales(96);Lactobacillaceae(78);Lactobacillus(78);
Otu01398	Bacteria(100);Bacteroidetes(100);Sphingobacteriia(100);Sphingobacteriales(100);Sphingobacteriaceae(100);Sphingobacterium(100);
Otu01399	Bacteria(100);Firmicutes(100);Clostridia(100);Clostridiales(100);Ruminococcaceae(100);Clostridium_IV(86);
Otu01400	Bacteria(100);Firmicutes(100);Firmicutes_unclassified(65);Firmicutes_unclassified(65);Firmicutes_unclassified(65);Firmicutes_unclassified(65);
Otu01401	Bacteria(100);Bacteroidetes(100);Sphingobacteriia(100);Sphingobacteriales(100);Sphingobacteriaceae(100);Pedobacter(98);
Otu01402	Bacteria(100);Firmicutes(100);Bacilli(98);Lactobacillales(82);Lactobacillales_unclassified(80);Lactobacillales_unclassified(80);
Otu01403	Bacteria(100);Bacteroidetes(100);Bacteroidia(100);Bacteroidales(100);Bacteroidaceae(100);Bacteroides(100);
Otu01404	Bacteria(100);Firmicutes(100);Clostridia(100);Clostridiales(100);Clostridiales_unclassified(100);Clostridiales_unclassified(100);
Otu01405	Bacteria(100);Firmicutes(100);Clostridia(52);Clostridiales(52);Clostridiales_unclassified(52);Clostridiales_unclassified(52);
Otu01406	Bacteria(100);Bacteroidetes(100);Bacteroidia(100);Bacteroidales(100);Bacteroidaceae(100);Bacteroides(100);
Otu01407	Bacteria(100);Proteobacteria(100);Betaproteobacteria(100);Neisseriales(100);Neisseriaceae(100);Neisseriaceae_unclassified(94);
Otu01408	Bacteria(100);Actinobacteria(100);Actinobacteria(100);Actinomycetales(100);Actinomycetales_unclassified(98);Actinomycetales_unclassified(98);
Otu01409	Bacteria(100);Firmicutes(100);Bacilli(100);Lactobacillales(100);Lactobacillaceae(94);Lactobacillus(52);
Otu01410	Bacteria(100);Lentisphaerae(100);Lentisphaeria(100);Victivallales(100);Victivallaceae(100);Victivallis(100);
Otu01411	Bacteria(100);Firmicutes(100);Clostridia(100);Clostridiales(100);Ruminococcaceae(96);Ruminococcaceae_unclassified(96);
Otu01412	Bacteria(100);Firmicutes(100);Clostridia(100);Clostridiales(100);Lachnospiraceae(92);Clostridium_XlVb(60);
Otu01413	Bacteria(100);Actinobacteria(100);Actinobacteria(100);Actinomycetales(100);Micrococcaceae(100);Micrococcaceae_unclassified(100);
Otu01414	Bacteria(100);Firmicutes(94);Clostridia(94);Clostridiales(86);Ruminococcaceae(77);Ruminococcaceae_unclassified(77);
Otu01415	Bacteria(100);Proteobacteria(100);Alphaproteobacteria(100);Rhizobiales(100);Brucellaceae(79);Paenochrobactrum(79);
Otu01416	Bacteria(100);Firmicutes(100);Clostridia(100);Clostridiales(100);Clostridiales_unclassified(100);Clostridiales_unclassified(100);
Otu01417	Bacteria(100);Firmicutes(100);Bacilli(79);Bacilli_unclassified(79);Bacilli_unclassified(79);Bacilli_unclassified(79);
Otu01418	Bacteria(100);Bacteroidetes(100);Bacteroidia(100);Bacteroidales(100);Rikenellaceae(100);Alistipes(100);
Otu01419	Bacteria(100);Proteobacteria(100);Proteobacteria_unclassified(100);Proteobacteria_unclassified(100);Proteobacteria_unclassified(100);Proteobacteria_unclassified(100);
Otu01420	Bacteria(100);Firmicutes(100);Bacilli(98);Lactobacillales(83);Lactobacillales_unclassified(77);Lactobacillales_unclassified(77);
Otu01421	Bacteria(100);Firmicutes(100);Clostridia(100);Clostridiales(100);Ruminococcaceae(98);Ruminococcaceae_unclassified(98);
Otu01422	Bacteria(100);Firmicutes(100);Clostridia(96);Clostridiales(96);Clostridiales_Incertae_Sedis_XI(79);Clostridiales_Incertae_Sedis_XI_unclassified(79);
Otu01423	Bacteria(100);Firmicutes(100);Erysipelotrichia(83);Erysipelotrichales(83);Erysipelotrichaceae(83);Turicibacter(83);
Otu01424	Bacteria(100);Firmicutes(100);Clostridia(100);Clostridiales(100);Peptostreptococcaceae(94);Romboutsia(66);
Otu01425	Bacteria(100);Firmicutes(100);Clostridia(100);Clostridiales(100);Ruminococcaceae(100);Ruminococcaceae_unclassified(96);
Otu01426	Bacteria(100);Firmicutes(100);Bacilli(100);Lactobacillales(100);Leuconostocaceae(100);Weissella(100);
Otu01427	Bacteria(100);Firmicutes(100);Clostridia(100);Clostridiales(100);Clostridiales_unclassified(100);Clostridiales_unclassified(100);
Otu01428	Bacteria(100);Firmicutes(100);Clostridia(100);Clostridiales(100);Peptoniphilaceae(100);Peptoniphilus(100);
Otu01429	Bacteria(100);Firmicutes(100);Bacilli(100);Lactobacillales(100);Lactobacillaceae(70);Lactobacillaceae_unclassified(70);
Otu01430	Bacteria(100);Bacteroidetes(100);Bacteroidia(77);Bacteroidales(77);Bacteroidales_unclassified(77);Bacteroidales_unclassified(77);
Otu01431	Bacteria(100);Firmicutes(100);Clostridia(100);Clostridiales(100);Lachnospiraceae(100);Lachnospiraceae_unclassified(83);
Otu01432	Bacteria(100);Bacteria_unclassified(53);Bacteria_unclassified(53);Bacteria_unclassified(53);Bacteria_unclassified(53);Bacteria_unclassified(53);
Otu01433	Bacteria(100);Firmicutes(100);Bacilli(100);Lactobacillales(100);Lactobacillaceae(100);Lactobacillus(100);
Otu01434	Bacteria(100);Firmicutes(100);Bacilli(100);Lactobacillales(100);Carnobacteriaceae(100);Desemzia(74);
Otu01435	Bacteria(100);Actinobacteria(100);Actinobacteria(100);Actinomycetales(100);Corynebacteriaceae(98);Corynebacterium(87);
Otu01436	Bacteria(100);Firmicutes(90);Firmicutes_unclassified(90);Firmicutes_unclassified(90);Firmicutes_unclassified(90);Firmicutes_unclassified(90);
Otu01437	Bacteria(100);Bacteria_unclassified(100);Bacteria_unclassified(100);Bacteria_unclassified(100);Bacteria_unclassified(100);Bacteria_unclassified(100);
Otu01438	Bacteria(100);Firmicutes(100);Bacilli(87);Lactobacillales(78);Streptococcaceae(61);Streptococcus(54);
Otu01439	Bacteria(100);Firmicutes(100);Clostridia(98);Clostridiales(98);Clostridiales_unclassified(98);Clostridiales_unclassified(98);
Otu01440	Bacteria(100);Firmicutes(100);Clostridia(100);Clostridiales(100);Syntrophomonadaceae(100);Syntrophomonadaceae_unclassified(100);
Otu01441	Bacteria(100);Firmicutes(94);Clostridia(87);Clostridiales(74);Clostridiales_unclassified(74);Clostridiales_unclassified(74);
Otu01442	Bacteria(100);Firmicutes(100);Bacilli(96);Lactobacillales(92);Lactobacillales_unclassified(65);Lactobacillales_unclassified(65);
Otu01443	Bacteria(100);Firmicutes(100);Clostridia(100);Clostridiales(100);Lachnospiraceae(100);Lachnospiraceae_unclassified(96);
Otu01444	Bacteria(100);Firmicutes(100);Bacilli(100);Lactobacillales(100);Lactobacillaceae(100);Lactobacillus(98);
Otu01445	Bacteria(100);Firmicutes(100);Clostridia(87);Clostridiales(87);Peptostreptococcaceae(72);Peptostreptococcaceae_unclassified(72);
Otu01446	Bacteria(100);Firmicutes(100);Clostridia(100);Clostridiales(100);Lachnospiraceae(92);Lachnospiraceae_unclassified(87);
Otu01447	Bacteria(100);Firmicutes(100);Clostridia(100);Clostridiales(100);Ruminococcaceae(100);Ruminococcaceae_unclassified(100);
Otu01448	Bacteria(100);Actinobacteria(100);Actinobacteria(100);Actinomycetales(100);Actinomycetales_unclassified(94);Actinomycetales_unclassified(94);
Otu01449	Bacteria(100);Firmicutes(100);Negativicutes(100);Selenomonadales(100);Acidaminococcaceae(100);Phascolarctobacterium(100);
Otu01450	Bacteria(100);Actinobacteria(100);Actinobacteria(100);Actinomycetales(100);Corynebacteriaceae(100);Corynebacterium(85);
Otu01451	Bacteria(100);Actinobacteria(100);Actinobacteria(100);Actinomycetales(100);Micrococcaceae(98);Yaniella(75);
Otu01452	Bacteria(100);Firmicutes(100);Bacilli(98);Lactobacillales(85);Lactobacillales_unclassified(82);Lactobacillales_unclassified(82);
Otu01453	Bacteria(100);Firmicutes(100);Firmicutes_unclassified(66);Firmicutes_unclassified(66);Firmicutes_unclassified(66);Firmicutes_unclassified(66);
Otu01454	Bacteria(100);Firmicutes(100);Clostridia(100);Clostridiales(100);Ruminococcaceae(100);Clostridium_IV(66);
Otu01455	Bacteria(100);Bacteria_unclassified(100);Bacteria_unclassified(100);Bacteria_unclassified(100);Bacteria_unclassified(100);Bacteria_unclassified(100);
Otu01456	Bacteria(100);Firmicutes(100);Bacilli(100);Lactobacillales(96);Lactobacillales_unclassified(53);Lactobacillales_unclassified(53);
Otu01457	Bacteria(100);Firmicutes(100);Bacilli(100);Bacillales(96);Staphylococcaceae(96);Staphylococcaceae_unclassified(96);
Otu01458	Bacteria(100);Firmicutes(100);Bacilli(100);Lactobacillales(100);Lactobacillaceae(91);Lactobacillus(91);
Otu01459	Bacteria(100);Firmicutes(100);Clostridia(100);Clostridiales(100);Lachnospiraceae(100);Lachnospiraceae_unclassified(91);
Otu01460	Bacteria(100);Actinobacteria(100);Actinobacteria(100);Bifidobacteriales(100);Bifidobacteriaceae(100);Aeriscardovia(71);
Otu01461	Bacteria(100);Actinobacteria(100);Actinobacteria(100);Actinomycetales(100);Actinomycetales_unclassified(98);Actinomycetales_unclassified(98);
Otu01462	Bacteria(100);Firmicutes(100);Clostridia(100);Clostridiales(100);Clostridiales_unclassified(100);Clostridiales_unclassified(100);
Otu01463	Bacteria(100);Proteobacteria(100);Gammaproteobacteria(100);Enterobacteriales(100);Enterobacteriaceae(100);Proteus(100);
Otu01464	Bacteria(100);Bacteroidetes(100);Bacteroidia(100);Bacteroidales(100);Rikenellaceae(82);Alistipes(71);
Otu01465	Bacteria(100);Firmicutes(100);Clostridia(100);Clostridiales(100);Clostridiales_unclassified(100);Clostridiales_unclassified(100);
Otu01466	Bacteria(100);Firmicutes(98);Clostridia(87);Clostridiales(87);Clostridiales_unclassified(87);Clostridiales_unclassified(87);
Otu01467	Bacteria(100);Actinobacteria(100);Actinobacteria(100);Actinomycetales(100);Pseudonocardiaceae(100);Pseudonocardiaceae_unclassified(71);
Otu01468	Bacteria(100);Actinobacteria(100);Actinobacteria(100);Actinomycetales(100);Brevibacteriaceae(94);Brevibacterium(66);
Otu01469	Bacteria(100);Firmicutes(100);Bacilli(100);Lactobacillales(100);Carnobacteriaceae(100);Carnobacterium(100);
Otu01470	Bacteria(100);Actinobacteria(100);Actinobacteria(100);Actinomycetales(100);Actinomycetales_unclassified(61);Actinomycetales_unclassified(61);
Otu01471	Bacteria(100);Firmicutes(100);Firmicutes_unclassified(94);Firmicutes_unclassified(94);Firmicutes_unclassified(94);Firmicutes_unclassified(94);
Otu01472	Bacteria(100);Firmicutes(100);Clostridia(100);Clostridiales(100);Ruminococcaceae(100);Ruminococcaceae_unclassified(100);
Otu01473	Bacteria(100);Firmicutes(87);Firmicutes_unclassified(84);Firmicutes_unclassified(84);Firmicutes_unclassified(84);Firmicutes_unclassified(84);
Otu01474	Bacteria(100);Actinobacteria(100);Actinobacteria(100);Actinomycetales(100);Corynebacteriaceae(100);Corynebacterium(100);
Otu01475	Bacteria(100);Firmicutes(100);Bacilli(82);Bacilli_unclassified(77);Bacilli_unclassified(77);Bacilli_unclassified(77);
Otu01476	Bacteria(100);Firmicutes(100);Clostridia(100);Clostridiales(100);Lachnospiraceae(100);Lachnospiraceae_unclassified(100);
Otu01477	Bacteria(100);Firmicutes(100);Clostridia(100);Clostridiales(100);Ruminococcaceae(100);Ruminococcaceae_unclassified(100);
Otu01478	Bacteria(100);Firmicutes(100);Bacilli(100);Bacillales(96);Bacillaceae_2(96);Bacillaceae_2_unclassified(96);
Otu01479	Bacteria(100);Firmicutes(100);Bacilli(100);Lactobacillales(100);Lactobacillaceae(98);Lactobacillus(98);
Otu01480	Bacteria(100);Firmicutes(100);Bacilli(100);Bacilli_unclassified(91);Bacilli_unclassified(91);Bacilli_unclassified(91);
Otu01481	Bacteria(100);Firmicutes(100);Clostridia(96);Clostridiales(96);Clostridiales_unclassified(84);Clostridiales_unclassified(84);
Otu01482	Bacteria(100);Firmicutes(100);Clostridia(100);Clostridiales(100);Ruminococcaceae(100);Ruminococcus(89);
Otu01483	Bacteria(100);Actinobacteria(100);Actinobacteria(100);Actinomycetales(100);Streptomycetaceae(96);Streptomyces(87);
Otu01484	Bacteria(100);Actinobacteria(100);Actinobacteria(100);Actinomycetales(100);Micrococcaceae(94);Micrococcaceae_unclassified(94);
Otu01485	Bacteria(100);Bacteroidetes(100);Flavobacteriia(100);Flavobacteriales(100);Flavobacteriaceae(100);Myroides(100);
Otu01486	Bacteria(100);Firmicutes(100);Bacilli(100);Lactobacillales(100);Lactobacillaceae(59);Lactobacillus(54);
Otu01487	Bacteria(100);Firmicutes(100);Clostridia(100);Clostridiales(100);Ruminococcaceae(100);Clostridium_IV(100);
Otu01488	Bacteria(100);Firmicutes(100);Clostridia(100);Clostridiales(100);Lachnospiraceae(84);Lachnospiraceae_unclassified(84);
Otu01489	Bacteria(100);Proteobacteria(100);Gammaproteobacteria(100);Xanthomonadales(100);Xanthomonadaceae(100);Stenotrophomonas(96);
Otu01490	Bacteria(100);Actinobacteria(100);Actinobacteria(100);Actinomycetales(100);Micrococcaceae(91);Yaniella(79);
Otu01491	Bacteria(100);Firmicutes(77);Firmicutes_unclassified(60);Firmicutes_unclassified(60);Firmicutes_unclassified(60);Firmicutes_unclassified(60);
Otu01492	Bacteria(100);Firmicutes(100);Erysipelotrichia(96);Erysipelotrichales(96);Erysipelotrichaceae(96);Turicibacter(96);
Otu01493	Bacteria(100);Firmicutes(100);Firmicutes_unclassified(100);Firmicutes_unclassified(100);Firmicutes_unclassified(100);Firmicutes_unclassified(100);
Otu01494	Bacteria(100);Firmicutes(100);Bacilli(100);Lactobacillales(81);Lactobacillales_unclassified(81);Lactobacillales_unclassified(81);
Otu01495	Bacteria(100);Firmicutes(100);Bacilli(100);Bacilli_unclassified(62);Bacilli_unclassified(62);Bacilli_unclassified(62);
Otu01496	Bacteria(100);Firmicutes(100);Clostridia(100);Clostridiales(100);Ruminococcaceae(100);Ruminococcaceae_unclassified(100);
Otu01497	Bacteria(100);Firmicutes(100);Clostridia(100);Clostridiales(100);Ruminococcaceae(100);Ruminococcaceae_unclassified(93);
Otu01498	Bacteria(100);Firmicutes(100);Bacilli(96);Bacillales(93);Staphylococcaceae(58);Staphylococcaceae_unclassified(58);
Otu01499	Bacteria(100);Firmicutes(100);Bacilli(100);Lactobacillales(100);Lactobacillales_unclassified(72);Lactobacillales_unclassified(72);
Otu01500	Bacteria(100);Actinobacteria(100);Actinobacteria(100);Actinomycetales(100);Nocardiopsaceae(89);Nocardiopsaceae_unclassified(89);
Otu01501	Bacteria(100);Bacteroidetes(100);Flavobacteriia(100);Flavobacteriales(100);Flavobacteriaceae(100);Flavobacterium(100);
Otu01502	Bacteria(100);Firmicutes(100);Firmicutes_unclassified(55);Firmicutes_unclassified(55);Firmicutes_unclassified(55);Firmicutes_unclassified(55);
Otu01503	Bacteria(100);Actinobacteria(100);Actinobacteria(100);Coriobacteriales(100);Coriobacteriaceae(100);Collinsella(98);
Otu01504	Bacteria(100);Actinobacteria(96);Actinobacteria(96);Actinobacteria_unclassified(96);Actinobacteria_unclassified(96);Actinobacteria_unclassified(96);
Otu01505	Bacteria(100);Firmicutes(100);Clostridia(100);Clostridiales(100);Lachnospiraceae(100);Lachnospiraceae_unclassified(100);
Otu01506	Bacteria(100);Bacteroidetes(100);Bacteroidetes_unclassified(100);Bacteroidetes_unclassified(100);Bacteroidetes_unclassified(100);Bacteroidetes_unclassified(100);
Otu01507	Bacteria(100);Firmicutes(100);Bacilli(100);Lactobacillales(98);Lactobacillales_unclassified(96);Lactobacillales_unclassified(96);
Otu01508	Bacteria(100);Firmicutes(100);Clostridia(100);Clostridiales(100);Ruminococcaceae(81);Ruminococcaceae_unclassified(81);
Otu01509	Bacteria(100);Bacteria_unclassified(79);Bacteria_unclassified(79);Bacteria_unclassified(79);Bacteria_unclassified(79);Bacteria_unclassified(79);
Otu01510	Bacteria(100);Bacteria_unclassified(100);Bacteria_unclassified(100);Bacteria_unclassified(100);Bacteria_unclassified(100);Bacteria_unclassified(100);
Otu01511	Bacteria(100);Firmicutes(100);Clostridia(81);Clostridiales(81);Clostridiaceae_1(81);Clostridiaceae_1_unclassified(81);
Otu01512	Bacteria(100);Bacteria_unclassified(100);Bacteria_unclassified(100);Bacteria_unclassified(100);Bacteria_unclassified(100);Bacteria_unclassified(100);
Otu01513	Bacteria(100);Firmicutes(100);Bacilli(100);Lactobacillales(100);Lactobacillaceae(52);Lactobacillaceae_unclassified(52);
Otu01514	Bacteria(100);Firmicutes(100);Clostridia(100);Clostridiales(100);Clostridiales_unclassified(71);Clostridiales_unclassified(71);
Otu01515	Bacteria(100);Firmicutes(100);Clostridia(100);Clostridiales(100);Peptostreptococcaceae(98);Romboutsia(69);
Otu01516	Bacteria(100);Proteobacteria(100);Alphaproteobacteria(88);Alphaproteobacteria_unclassified(88);Alphaproteobacteria_unclassified(88);Alphaproteobacteria_unclassified(88);
Otu01517	Bacteria(100);Actinobacteria(100);Actinobacteria(100);Actinomycetales(100);Micrococcaceae(100);Yaniella(93);
Otu01518	Bacteria(100);Firmicutes(100);Bacilli(100);Lactobacillales(100);Streptococcaceae(100);Streptococcus(100);
Otu01519	Bacteria(100);Bacteria_unclassified(100);Bacteria_unclassified(100);Bacteria_unclassified(100);Bacteria_unclassified(100);Bacteria_unclassified(100);
Otu01520	Bacteria(100);Firmicutes(100);Bacilli(93);Lactobacillales(83);Lactobacillales_unclassified(79);Lactobacillales_unclassified(79);
Otu01521	Bacteria(100);Firmicutes(100);Bacilli(100);Bacilli_unclassified(76);Bacilli_unclassified(76);Bacilli_unclassified(76);
Otu01522	Bacteria(100);Firmicutes(100);Bacilli(88);Lactobacillales(74);Lactobacillales_unclassified(74);Lactobacillales_unclassified(74);
Otu01523	Bacteria(100);Firmicutes(100);Clostridia(100);Clostridiales(100);Lachnospiraceae(100);Lachnospiraceae_unclassified(83);
Otu01524	Bacteria(100);Firmicutes(100);Bacilli(100);Bacilli_unclassified(78);Bacilli_unclassified(78);Bacilli_unclassified(78);
Otu01525	Bacteria(100);Bacteroidetes(100);Cytophagia(100);Cytophagales(100);Cytophagaceae(100);Dyadobacter(100);
Otu01526	Bacteria(100);Firmicutes(100);Clostridia(100);Clostridiales(100);Ruminococcaceae(100);Ruminococcaceae_unclassified(55);
Otu01527	Bacteria(100);Firmicutes(100);Bacilli(100);Lactobacillales(100);Lactobacillaceae(100);Lactobacillus(75);
Otu01528	Bacteria(100);Firmicutes(100);Firmicutes_unclassified(80);Firmicutes_unclassified(80);Firmicutes_unclassified(80);Firmicutes_unclassified(80);
Otu01529	Bacteria(100);Firmicutes(100);Bacilli(100);Lactobacillales(100);Lactobacillaceae(63);Lactobacillaceae_unclassified(63);
Otu01530	Bacteria(100);Firmicutes(100);Negativicutes(98);Selenomonadales(98);Veillonellaceae(98);Veillonellaceae_unclassified(98);
Otu01531	Bacteria(100);Proteobacteria(100);Alphaproteobacteria(100);Rhodobacterales(100);Rhodobacteraceae(100);Rhodobacteraceae_unclassified(85);
Otu01532	Bacteria(100);Bacteroidetes(100);Flavobacteriia(100);Flavobacteriales(100);Flavobacteriaceae(100);Gelidibacter(73);
Otu01533	Bacteria(100);Actinobacteria(100);Actinobacteria(100);Actinomycetales(100);Micrococcaceae(70);Micrococcaceae_unclassified(70);
Otu01534	Bacteria(100);Bacteria_unclassified(100);Bacteria_unclassified(100);Bacteria_unclassified(100);Bacteria_unclassified(100);Bacteria_unclassified(100);
Otu01535	Bacteria(100);Proteobacteria(100);Gammaproteobacteria(100);Chromatiales(100);Chromatiaceae(100);Rheinheimera(100);
Otu01536	Bacteria(100);Firmicutes(100);Clostridia(100);Clostridiales(100);Clostridiaceae_1(93);Clostridiaceae_1_unclassified(65);
Otu01537	Bacteria(100);Firmicutes(100);Bacilli(88);Lactobacillales(75);Lactobacillales_unclassified(65);Lactobacillales_unclassified(65);
Otu01538	Bacteria(100);Firmicutes(100);Bacilli(100);Bacilli_unclassified(100);Bacilli_unclassified(100);Bacilli_unclassified(100);
Otu01539	Bacteria(100);Firmicutes(100);Clostridia(100);Clostridiales(100);Clostridiales_Incertae_Sedis_XI(90);Clostridiales_Incertae_Sedis_XI_unclassified(90);
Otu01540	Bacteria(100);Firmicutes(100);Firmicutes_unclassified(53);Firmicutes_unclassified(53);Firmicutes_unclassified(53);Firmicutes_unclassified(53);
Otu01541	Bacteria(100);Firmicutes(100);Erysipelotrichia(75);Erysipelotrichales(75);Erysipelotrichaceae(75);Turicibacter(75);
Otu01542	Bacteria(100);Firmicutes(100);Bacilli(100);Bacillales(100);Staphylococcaceae(100);Jeotgalicoccus(85);
Otu01543	Bacteria(100);Firmicutes(100);Bacilli(100);Bacilli_unclassified(52);Bacilli_unclassified(52);Bacilli_unclassified(52);
Otu01544	Bacteria(100);Firmicutes(100);Clostridia(100);Clostridiales(100);Peptostreptococcaceae(88);Romboutsia(67);
Otu01545	Bacteria(100);Bacteria_unclassified(100);Bacteria_unclassified(100);Bacteria_unclassified(100);Bacteria_unclassified(100);Bacteria_unclassified(100);
Otu01546	Bacteria(100);Firmicutes(100);Bacilli(100);Lactobacillales(93);Lactobacillales_unclassified(85);Lactobacillales_unclassified(85);
Otu01547	Bacteria(100);Lentisphaerae(100);Lentisphaeria(100);Victivallales(100);Victivallaceae(100);Victivallis(100);
Otu01548	Bacteria(100);Firmicutes(100);Firmicutes_unclassified(83);Firmicutes_unclassified(83);Firmicutes_unclassified(83);Firmicutes_unclassified(83);
Otu01549	Bacteria(100);Bacteroidetes(100);Sphingobacteriia(100);Sphingobacteriales(100);Sphingobacteriaceae(100);Sphingobacteriaceae_unclassified(100);
Otu01550	Bacteria(100);Proteobacteria(93);Proteobacteria_unclassified(90);Proteobacteria_unclassified(90);Proteobacteria_unclassified(90);Proteobacteria_unclassified(90);
Otu01551	Bacteria(100);Firmicutes(100);Bacilli(100);Lactobacillales(100);Lactobacillaceae(57);Lactobacillus(57);
Otu01552	Bacteria(100);Actinobacteria(100);Actinobacteria(100);Actinomycetales(100);Glycomycetaceae(100);Stackebrandtia(100);
Otu01553	Bacteria(100);Actinobacteria(100);Actinobacteria(100);Actinomycetales(100);Actinomycetales_unclassified(95);Actinomycetales_unclassified(95);
Otu01554	Bacteria(100);Firmicutes(100);Bacilli(100);Lactobacillales(75);Lactobacillales_unclassified(65);Lactobacillales_unclassified(65);
Otu01555	Bacteria(100);Firmicutes(100);Bacilli(100);Bacilli_unclassified(65);Bacilli_unclassified(65);Bacilli_unclassified(65);
Otu01556	Bacteria(100);Firmicutes(100);Bacilli(100);Lactobacillales(67);Lactobacillales_unclassified(67);Lactobacillales_unclassified(67);
Otu01557	Bacteria(100);Firmicutes(100);Clostridia(100);Clostridiales(100);Ruminococcaceae(100);Ruminococcaceae_unclassified(100);
Otu01558	Bacteria(100);Firmicutes(100);Bacilli(100);Lactobacillales(100);Lactobacillaceae(93);Lactobacillus(93);
Otu01559	Bacteria(100);Bacteroidetes(100);Flavobacteriia(100);Flavobacteriales(100);Cryomorphaceae(100);Cryomorphaceae_unclassified(100);
Otu01560	Bacteria(100);Bacteria_unclassified(100);Bacteria_unclassified(100);Bacteria_unclassified(100);Bacteria_unclassified(100);Bacteria_unclassified(100);
Otu01561	Bacteria(100);Firmicutes(100);Clostridia(100);Clostridiales(100);Ruminococcaceae(100);Ruminococcaceae_unclassified(95);
Otu01562	Bacteria(100);Firmicutes(100);Clostridia(100);Clostridiales(100);Clostridiales_Incertae_Sedis_XI(90);Clostridiales_Incertae_Sedis_XI_unclassified(90);
Otu01563	Bacteria(100);Bacteroidetes(100);Bacteroidia(100);Bacteroidales(100);Bacteroidaceae(100);Bacteroides(100);
Otu01564	Bacteria(100);Firmicutes(100);Clostridia(100);Clostridiales(100);Ruminococcaceae(66);Ruminococcaceae_unclassified(66);
Otu01565	Bacteria(100);Actinobacteria(100);Actinobacteria(100);Actinomycetales(100);Corynebacteriaceae(85);Corynebacterium(85);
Otu01566	Bacteria(100);Firmicutes(100);Clostridia(100);Clostridiales(100);Ruminococcaceae(100);Ruminococcaceae_unclassified(82);
Otu01567	Bacteria(100);Actinobacteria(100);Actinobacteria(100);Actinomycetales(100);Actinomycetales_unclassified(93);Actinomycetales_unclassified(93);
Otu01568	Bacteria(100);Bacteria_unclassified(95);Bacteria_unclassified(95);Bacteria_unclassified(95);Bacteria_unclassified(95);Bacteria_unclassified(95);
Otu01569	Bacteria(100);Firmicutes(100);Bacilli(100);Bacilli_unclassified(69);Bacilli_unclassified(69);Bacilli_unclassified(69);
Otu01570	Bacteria(100);Bacteroidetes(100);Bacteroidia(100);Bacteroidales(100);Porphyromonadaceae(100);Parabacteroides(100);
Otu01571	Bacteria(100);Firmicutes(100);Bacilli(100);Lactobacillales(79);Lactobacillales_unclassified(79);Lactobacillales_unclassified(79);
Otu01572	Bacteria(100);Spirochaetes(95);Spirochaetia(95);Spirochaetales(95);Spirochaetaceae(95);Sphaerochaeta(95);
Otu01573	Bacteria(100);Firmicutes(100);Bacilli(100);Lactobacillales(90);Lactobacillales_unclassified(90);Lactobacillales_unclassified(90);
Otu01574	Bacteria(100);Firmicutes(100);Bacilli(100);Lactobacillales(100);Lactobacillaceae(74);Lactobacillus(74);
Otu01575	Bacteria(100);Firmicutes(100);Bacilli(100);Bacilli_unclassified(100);Bacilli_unclassified(100);Bacilli_unclassified(100);
Otu01576	Bacteria(100);Firmicutes(85);Firmicutes_unclassified(85);Firmicutes_unclassified(85);Firmicutes_unclassified(85);Firmicutes_unclassified(85);
Otu01577	Bacteria(100);Actinobacteria(100);Actinobacteria(100);Bifidobacteriales(77);Bifidobacteriaceae(77);Bifidobacteriaceae_unclassified(56);
Otu01578	Bacteria(100);Firmicutes(100);Clostridia(100);Clostridiales(100);Clostridiales_unclassified(95);Clostridiales_unclassified(95);
Otu01579	Bacteria(100);Firmicutes(100);Firmicutes_unclassified(53);Firmicutes_unclassified(53);Firmicutes_unclassified(53);Firmicutes_unclassified(53);
Otu01580	Bacteria(100);Firmicutes(100);Bacilli(100);Lactobacillales(98);Lactobacillales_unclassified(64);Lactobacillales_unclassified(64);
Otu01581	Bacteria(100);Actinobacteria(100);Actinobacteria(100);Bifidobacteriales(100);Bifidobacteriaceae(100);Bifidobacterium(100);
Otu01582	Bacteria(100);Firmicutes(100);Bacilli(100);Bacillales(100);Staphylococcaceae(100);Staphylococcus(100);
Otu01583	Bacteria(100);Firmicutes(100);Clostridia(100);Clostridiales(100);Clostridiales_unclassified(98);Clostridiales_unclassified(98);
Otu01584	Bacteria(100);Firmicutes(100);Bacilli(98);Bacilli_unclassified(84);Bacilli_unclassified(84);Bacilli_unclassified(84);
Otu01585	Bacteria(100);Firmicutes(100);Bacilli(100);Lactobacillales(100);Lactobacillaceae(57);Lactobacillus(57);
Otu01586	Bacteria(100);Actinobacteria(100);Actinobacteria(100);Actinomycetales(100);Micrococcaceae(92);Yaniella(87);
Otu01587	Bacteria(100);Firmicutes(100);Clostridia(100);Clostridiales(100);Ruminococcaceae(100);Ruminococcaceae_unclassified(95);
Otu01588	Bacteria(100);Firmicutes(100);Bacilli(100);Lactobacillales(100);Lactobacillaceae(95);Lactobacillaceae_unclassified(60);
Otu01589	Bacteria(100);Actinobacteria(100);Actinobacteria(100);Actinomycetales(100);Brevibacteriaceae(98);Brevibacterium(87);
Otu01590	Bacteria(100);Firmicutes(100);Clostridia(100);Clostridiales(100);Lachnospiraceae(90);Clostridium_XlVb(90);
Otu01591	Bacteria(100);Firmicutes(100);Clostridia(100);Clostridiales(100);Ruminococcaceae(100);Ruminococcaceae_unclassified(55);
Otu01592	Bacteria(100);Firmicutes(100);Clostridia(100);Clostridiales(100);Ruminococcaceae(87);Ruminococcaceae_unclassified(87);
Otu01593	Bacteria(100);Firmicutes(100);Clostridia(95);Clostridiales(95);Clostridiales_unclassified(95);Clostridiales_unclassified(95);
Otu01594	Bacteria(100);Firmicutes(100);Bacilli(100);Bacilli_unclassified(79);Bacilli_unclassified(79);Bacilli_unclassified(79);
Otu01595	Bacteria(100);Bacteria_unclassified(98);Bacteria_unclassified(98);Bacteria_unclassified(98);Bacteria_unclassified(98);Bacteria_unclassified(98);
Otu01596	Bacteria(100);Bacteria_unclassified(52);Bacteria_unclassified(52);Bacteria_unclassified(52);Bacteria_unclassified(52);Bacteria_unclassified(52);
Otu01597	Bacteria(100);Firmicutes(100);Bacilli(100);Lactobacillales(100);Streptococcaceae(95);Streptococcus(95);
Otu01598	Bacteria(100);Firmicutes(100);Clostridia(100);Clostridiales(100);Clostridiales_unclassified(100);Clostridiales_unclassified(100);
Otu01599	Bacteria(100);Firmicutes(76);Firmicutes_unclassified(76);Firmicutes_unclassified(76);Firmicutes_unclassified(76);Firmicutes_unclassified(76);
Otu01600	Bacteria(100);Actinobacteria(100);Actinobacteria(100);Coriobacteriales(100);Coriobacteriaceae(100);Coriobacteriaceae_unclassified(100);
Otu01601	Bacteria(100);Lentisphaerae(100);Lentisphaeria(100);Victivallales(100);Victivallaceae(100);Victivallis(100);
Otu01602	Bacteria(100);Firmicutes(100);Clostridia(100);Clostridiales(100);Clostridiales_unclassified(100);Clostridiales_unclassified(100);
Otu01603	Bacteria(100);Firmicutes(100);Clostridia(100);Clostridiales(100);Ruminococcaceae(100);Ruminococcaceae_unclassified(100);
Otu01604	Bacteria(100);Firmicutes(100);Clostridia(100);Clostridiales(100);Clostridiales_unclassified(78);Clostridiales_unclassified(78);
Otu01605	Bacteria(100);Bacteria_unclassified(100);Bacteria_unclassified(100);Bacteria_unclassified(100);Bacteria_unclassified(100);Bacteria_unclassified(100);
Otu01606	Bacteria(100);Bacteroidetes(100);Bacteroidetes_unclassified(100);Bacteroidetes_unclassified(100);Bacteroidetes_unclassified(100);Bacteroidetes_unclassified(100);
Otu01607	Bacteria(100);Firmicutes(100);Bacilli(100);Lactobacillales(62);Lactobacillales_unclassified(62);Lactobacillales_unclassified(62);
Otu01608	Bacteria(100);Proteobacteria(100);Betaproteobacteria(100);Betaproteobacteria_unclassified(100);Betaproteobacteria_unclassified(100);Betaproteobacteria_unclassified(100);
Otu01609	Bacteria(100);Firmicutes(100);Negativicutes(100);Selenomonadales(100);Veillonellaceae(100);Megamonas(100);
Otu01610	Bacteria(100);Bacteroidetes(100);Bacteroidia(100);Bacteroidales(100);Prevotellaceae(100);Prevotella(100);
Otu01611	Bacteria(100);Proteobacteria(100);Gammaproteobacteria(100);Thiotrichales(100);Piscirickettsiaceae(100);Methylophaga(100);
Otu01612	Bacteria(100);Firmicutes(100);Bacilli(100);Lactobacillales(100);Lactobacillaceae(75);Lactobacillus(64);
Otu01613	Bacteria(100);Deinococcus-Thermus(100);Deinococci(100);Deinococcales(100);Deinococcaceae(100);Deinococcus(100);
Otu01614	Bacteria(100);Firmicutes(100);Bacilli(100);Bacilli_unclassified(84);Bacilli_unclassified(84);Bacilli_unclassified(84);
Otu01615	Bacteria(100);Firmicutes(100);Clostridia(100);Clostridiales(100);Ruminococcaceae(100);Ruminococcaceae_unclassified(64);
Otu01616	Bacteria(100);Proteobacteria(100);Gammaproteobacteria(100);Pseudomonadales(100);Pseudomonadaceae(100);Pseudomonas(78);
Otu01617	Bacteria(100);Firmicutes(100);Clostridia(100);Clostridiales(100);Lachnospiraceae(100);Blautia(84);
Otu01618	Bacteria(100);Actinobacteria(100);Actinobacteria(100);Actinomycetales(100);Actinomycetales_unclassified(100);Actinomycetales_unclassified(100);
Otu01619	Bacteria(100);Firmicutes(100);Bacilli(100);Lactobacillales(98);Aerococcaceae(98);Aerococcaceae_unclassified(59);
Otu01620	Bacteria(100);Firmicutes(84);Firmicutes_unclassified(78);Firmicutes_unclassified(78);Firmicutes_unclassified(78);Firmicutes_unclassified(78);
Otu01621	Bacteria(100);Firmicutes(100);Bacilli(100);Lactobacillales(84);Lactobacillales_unclassified(75);Lactobacillales_unclassified(75);
Otu01622	Bacteria(100);Firmicutes(100);Clostridia(92);Clostridiales(53);Clostridiales_unclassified(53);Clostridiales_unclassified(53);
Otu01623	Bacteria(100);Firmicutes(100);Bacilli(98);Bacilli_unclassified(78);Bacilli_unclassified(78);Bacilli_unclassified(78);
Otu01624	Bacteria(100);Firmicutes(100);Clostridia(100);Clostridiales(100);Ruminococcaceae(100);Ruminococcaceae_unclassified(52);
Otu01625	Bacteria(100);Firmicutes(100);Clostridia(100);Clostridiales(100);Clostridiales_unclassified(100);Clostridiales_unclassified(100);
Otu01626	Bacteria(100);Firmicutes(100);Bacilli(100);Lactobacillales(89);Lactobacillaceae(83);Lactobacillus(52);
Otu01627	Bacteria(100);Firmicutes(89);Firmicutes_unclassified(61);Firmicutes_unclassified(61);Firmicutes_unclassified(61);Firmicutes_unclassified(61);
Otu01628	Bacteria(100);Firmicutes(100);Clostridia(100);Clostridiales(100);Peptoniphilaceae(100);Peptoniphilus(100);
Otu01629	Bacteria(100);Firmicutes(100);Clostridia(100);Clostridiales(100);Clostridiaceae_1(100);Clostridiaceae_1_unclassified(95);
Otu01630	Bacteria(100);Firmicutes(100);Bacilli(95);Bacilli_unclassified(80);Bacilli_unclassified(80);Bacilli_unclassified(80);
Otu01631	Bacteria(100);Proteobacteria(100);Betaproteobacteria(89);Burkholderiales(89);Comamonadaceae(86);Comamonadaceae_unclassified(69);
Otu01632	Bacteria(100);Firmicutes(100);Bacilli(100);Lactobacillales(100);Lactobacillaceae(100);Lactobacillus(100);
Otu01633	Bacteria(100);Bacteroidetes(100);Sphingobacteriia(100);Sphingobacteriales(100);Chitinophagaceae(100);Balneola(98);
Otu01634	Bacteria(100);Actinobacteria(100);Actinobacteria(100);Actinomycetales(100);Brevibacteriaceae(66);Brevibacterium(55);
Otu01635	Bacteria(100);Firmicutes(86);Clostridia(78);Clostridiales(55);Clostridiales_unclassified(55);Clostridiales_unclassified(55);
Otu01636	Bacteria(100);Firmicutes(100);Clostridia(100);Clostridiales(100);Peptostreptococcaceae(89);Peptostreptococcaceae_unclassified(89);
Otu01637	Bacteria(100);Firmicutes(100);Clostridia(100);Clostridiales(100);Ruminococcaceae(100);Ruminococcaceae_unclassified(92);
Otu01638	Bacteria(100);Firmicutes(100);Bacilli(100);Lactobacillales(100);Streptococcaceae(100);Lactococcus(100);
Otu01639	Bacteria(100);Firmicutes(100);Clostridia(100);Clostridiales(100);Lachnospiraceae(100);Lachnospiraceae_unclassified(55);
Otu01640	Bacteria(100);Firmicutes(100);Clostridia(100);Clostridiales(100);Ruminococcaceae(100);Ruminococcaceae_unclassified(100);
Otu01641	Bacteria(100);Firmicutes(100);Bacilli(100);Lactobacillales(100);Lactobacillales_unclassified(72);Lactobacillales_unclassified(72);
Otu01642	Bacteria(100);Firmicutes(100);Clostridia(100);Clostridiales(100);Peptostreptococcaceae(78);Peptostreptococcaceae_unclassified(58);
Otu01643	Bacteria(100);Firmicutes(100);Clostridia(100);Clostridiales(100);Ruminococcaceae(95);Ruminococcaceae_unclassified(95);
Otu01644	Bacteria(100);Firmicutes(100);Bacilli(100);Lactobacillales(83);Lactobacillales_unclassified(75);Lactobacillales_unclassified(75);
Otu01645	Bacteria(100);Firmicutes(100);Clostridia(100);Clostridiales(100);Ruminococcaceae(100);Ruminococcaceae_unclassified(100);
Otu01646	Bacteria(100);Firmicutes(100);Bacilli(100);Lactobacillales(100);Lactobacillales_unclassified(95);Lactobacillales_unclassified(95);
Otu01647	Bacteria(100);Actinobacteria(100);Actinobacteria(100);Actinomycetales(100);Actinomycetales_unclassified(86);Actinomycetales_unclassified(86);
Otu01648	Bacteria(100);Firmicutes(100);Bacilli(100);Lactobacillales(100);Lactobacillaceae(75);Lactobacillus(55);
Otu01649	Bacteria(100);Firmicutes(100);Bacilli(100);Lactobacillales(100);Lactobacillaceae(89);Lactobacillus(89);
Otu01650	Bacteria(100);Firmicutes(100);Clostridia(100);Clostridiales(100);Clostridiales_unclassified(98);Clostridiales_unclassified(98);
Otu01651	Bacteria(100);Proteobacteria(86);Proteobacteria_unclassified(86);Proteobacteria_unclassified(86);Proteobacteria_unclassified(86);Proteobacteria_unclassified(86);
Otu01652	Bacteria(100);Actinobacteria(100);Actinobacteria(100);Actinomycetales(100);Actinomycetaceae(95);Flaviflexus(92);
Otu01653	Bacteria(100);Firmicutes(100);Bacilli(100);Lactobacillales(100);Lactobacillaceae(100);Lactobacillus(98);
Otu01654	Bacteria(100);Firmicutes(100);Clostridia(100);Clostridiales(100);Ruminococcaceae(100);Clostridium_IV(98);
Otu01655	Bacteria(100);Firmicutes(86);Firmicutes_unclassified(86);Firmicutes_unclassified(86);Firmicutes_unclassified(86);Firmicutes_unclassified(86);
Otu01656	Bacteria(100);Actinobacteria(100);Actinobacteria(100);Actinomycetales(100);Actinomycetales_unclassified(100);Actinomycetales_unclassified(100);
Otu01657	Bacteria(100);Firmicutes(72);Firmicutes_unclassified(72);Firmicutes_unclassified(72);Firmicutes_unclassified(72);Firmicutes_unclassified(72);
Otu01658	Bacteria(100);Firmicutes(100);Erysipelotrichia(83);Erysipelotrichales(83);Erysipelotrichaceae(83);Turicibacter(83);
Otu01659	Bacteria(100);Firmicutes(95);Firmicutes_unclassified(95);Firmicutes_unclassified(95);Firmicutes_unclassified(95);Firmicutes_unclassified(95);
Otu01660	Bacteria(100);Proteobacteria(100);Alphaproteobacteria(100);Rhizobiales(100);Brucellaceae(95);Ochrobactrum(83);
Otu01661	Bacteria(100);Proteobacteria(100);Betaproteobacteria(100);Burkholderiales(100);Alcaligenaceae(100);Alcaligenaceae_unclassified(83);
Otu01662	Bacteria(100);Firmicutes(100);Bacilli(100);Bacilli_unclassified(100);Bacilli_unclassified(100);Bacilli_unclassified(100);
Otu01663	Bacteria(100);Bacteria_unclassified(98);Bacteria_unclassified(98);Bacteria_unclassified(98);Bacteria_unclassified(98);Bacteria_unclassified(98);
Otu01664	Bacteria(100);Firmicutes(100);Bacilli(59);Lactobacillales(56);Lactobacillales_unclassified(56);Lactobacillales_unclassified(56);
Otu01665	Bacteria(100);Firmicutes(100);Clostridia(100);Clostridiales(100);Ruminococcaceae(100);Ruminococcaceae_unclassified(95);
Otu01666	Bacteria(100);Firmicutes(100);Clostridia(89);Clostridiales(89);Clostridiales_unclassified(89);Clostridiales_unclassified(89);
Otu01667	Bacteria(100);Bacteria_unclassified(100);Bacteria_unclassified(100);Bacteria_unclassified(100);Bacteria_unclassified(100);Bacteria_unclassified(100);
Otu01668	Bacteria(100);Firmicutes(100);Clostridia(100);Clostridiales(100);Ruminococcaceae(100);Ruminococcaceae_unclassified(100);
Otu01669	Bacteria(100);Bacteria_unclassified(100);Bacteria_unclassified(100);Bacteria_unclassified(100);Bacteria_unclassified(100);Bacteria_unclassified(100);
Otu01670	Bacteria(100);Firmicutes(100);Bacilli(100);Lactobacillales(100);Lactobacillaceae(100);Lactobacillaceae_unclassified(59);
Otu01671	Bacteria(100);Firmicutes(100);Clostridia(100);Clostridiales(100);Clostridiales_unclassified(100);Clostridiales_unclassified(100);
Otu01672	Bacteria(100);Bacteroidetes(100);Bacteroidetes_unclassified(100);Bacteroidetes_unclassified(100);Bacteroidetes_unclassified(100);Bacteroidetes_unclassified(100);
Otu01673	Bacteria(100);Firmicutes(100);Bacilli(100);Bacillales(100);Staphylococcaceae(100);Jeotgalicoccus(98);
Otu01674	Bacteria(100);Firmicutes(100);Clostridia(100);Clostridiales(100);Ruminococcaceae(100);Ruminococcaceae_unclassified(100);
Otu01675	Bacteria(100);Bacteria_unclassified(100);Bacteria_unclassified(100);Bacteria_unclassified(100);Bacteria_unclassified(100);Bacteria_unclassified(100);
Otu01676	Bacteria(100);Firmicutes(100);Clostridia(100);Clostridiales(100);Ruminococcaceae(100);Oscillibacter(100);
Otu01677	Bacteria(100);Firmicutes(100);Bacilli(100);Lactobacillales(100);Lactobacillaceae(83);Lactobacillus(83);
Otu01678	Bacteria(100);Bacteria_unclassified(100);Bacteria_unclassified(100);Bacteria_unclassified(100);Bacteria_unclassified(100);Bacteria_unclassified(100);
Otu01679	Bacteria(100);Bacteroidetes(100);Bacteroidia(100);Bacteroidales(100);Porphyromonadaceae(100);Dysgonomonas(100);
Otu01680	Bacteria(100);Firmicutes(100);Clostridia(100);Clostridiales(100);Ruminococcaceae(100);Ruminococcaceae_unclassified(100);
Otu01681	Bacteria(100);Actinobacteria(100);Actinobacteria(100);Actinomycetales(100);Propionibacteriaceae(100);Propionibacteriaceae_unclassified(100);
Otu01682	Bacteria(100);Firmicutes(100);Bacilli(100);Lactobacillales(100);Lactobacillales_unclassified(95);Lactobacillales_unclassified(95);
Otu01683	Bacteria(100);Firmicutes(100);Clostridia(100);Clostridiales(100);Ruminococcaceae(100);Ruminococcaceae_unclassified(100);
Otu01684	Bacteria(100);Actinobacteria(100);Actinobacteria(100);Actinomycetales(100);Dermabacteraceae(98);Brachybacterium(92);
Otu01685	Bacteria(100);Firmicutes(100);Clostridia(100);Clostridiales(100);Clostridiales_unclassified(100);Clostridiales_unclassified(100);
Otu01686	Bacteria(100);Firmicutes(100);Bacilli(100);Lactobacillales(100);Lactobacillales_unclassified(100);Lactobacillales_unclassified(100);
Otu01687	Bacteria(100);Bacteria_unclassified(100);Bacteria_unclassified(100);Bacteria_unclassified(100);Bacteria_unclassified(100);Bacteria_unclassified(100);
Otu01688	Bacteria(100);Actinobacteria(100);Actinobacteria(100);Actinomycetales(100);Actinomycetales_unclassified(100);Actinomycetales_unclassified(100);
Otu01689	Bacteria(100);Bacteroidetes(100);Bacteroidia(100);Bacteroidales(100);Porphyromonadaceae(100);Porphyromonadaceae_unclassified(100);
Otu01690	Bacteria(100);Firmicutes(100);Clostridia(61);Clostridiales(61);Clostridiales_unclassified(61);Clostridiales_unclassified(61);
Otu01691	Bacteria(100);Firmicutes(100);Bacilli(94);Bacillales(73);Bacillales_unclassified(73);Bacillales_unclassified(73);
Otu01692	Bacteria(100);Firmicutes(100);Clostridia(100);Clostridiales(100);Clostridiales_unclassified(100);Clostridiales_unclassified(100);
Otu01693	Bacteria(100);Firmicutes(100);Clostridia(100);Clostridiales(100);Clostridiales_unclassified(100);Clostridiales_unclassified(100);
Otu01694	Bacteria(100);Bacteria_unclassified(94);Bacteria_unclassified(94);Bacteria_unclassified(94);Bacteria_unclassified(94);Bacteria_unclassified(94);
Otu01695	Bacteria(100);Bacteroidetes(100);Bacteroidia(100);Bacteroidales(100);Porphyromonadaceae(100);Coprobacter(88);
Otu01696	Bacteria(100);Firmicutes(100);Bacilli(100);Lactobacillales(100);Lactobacillales_unclassified(100);Lactobacillales_unclassified(100);
Otu01697	Bacteria(100);Firmicutes(100);Bacilli(100);Bacilli_unclassified(91);Bacilli_unclassified(91);Bacilli_unclassified(91);
Otu01698	Bacteria(100);Bacteria_unclassified(100);Bacteria_unclassified(100);Bacteria_unclassified(100);Bacteria_unclassified(100);Bacteria_unclassified(100);
Otu01699	Bacteria(100);Firmicutes(100);Clostridia(100);Clostridiales(100);Lachnospiraceae(100);Lachnospiraceae_unclassified(97);
Otu01700	Bacteria(100);Proteobacteria(100);Gammaproteobacteria(100);Oceanospirillales(100);Alcanivoracaceae(100);Alcanivorax(100);
Otu01701	Bacteria(100);Firmicutes(100);Firmicutes_unclassified(73);Firmicutes_unclassified(73);Firmicutes_unclassified(73);Firmicutes_unclassified(73);
Otu01702	Bacteria(100);Firmicutes(100);Clostridia(97);Clostridiales(97);Clostridiales_unclassified(88);Clostridiales_unclassified(88);
Otu01703	Bacteria(100);Proteobacteria(100);Alphaproteobacteria(100);Rhizobiales(100);Brucellaceae(97);Pseudochrobactrum(91);
Otu01704	Bacteria(100);Firmicutes(100);Bacilli(100);Lactobacillales(100);Lactobacillaceae(100);Lactobacillaceae_unclassified(94);
Otu01705	Bacteria(100);Firmicutes(100);Bacilli(100);Lactobacillales(100);Lactobacillales_unclassified(100);Lactobacillales_unclassified(100);
Otu01706	Bacteria(100);Actinobacteria(100);Actinobacteria(100);Actinomycetales(100);Microbacteriaceae(61);Microbacteriaceae_unclassified(61);
Otu01707	Bacteria(100);Firmicutes(100);Bacilli(94);Bacilli_unclassified(70);Bacilli_unclassified(70);Bacilli_unclassified(70);
Otu01708	Bacteria(100);Firmicutes(100);Firmicutes_unclassified(100);Firmicutes_unclassified(100);Firmicutes_unclassified(100);Firmicutes_unclassified(100);
Otu01709	Bacteria(100);Firmicutes(100);Bacilli(100);Lactobacillales(100);Lactobacillales_unclassified(100);Lactobacillales_unclassified(100);
Otu01710	Bacteria(100);Firmicutes(100);Bacilli(100);Bacilli_unclassified(76);Bacilli_unclassified(76);Bacilli_unclassified(76);
Otu01711	Bacteria(100);Firmicutes(100);Bacilli(100);Lactobacillales(100);Enterococcaceae(73);Enterococcaceae_unclassified(73);
Otu01712	Bacteria(100);Firmicutes(100);Bacilli(100);Lactobacillales(100);Lactobacillaceae(100);Lactobacillus(82);
Otu01713	Bacteria(100);Bacteroidetes(100);Flavobacteriia(100);Flavobacteriales(100);Flavobacteriaceae(100);Empedobacter(100);
Otu01714	Bacteria(100);Bacteroidetes(100);Bacteroidia(100);Bacteroidales(100);Bacteroidaceae(100);Bacteroides(100);
Otu01715	Bacteria(100);Bacteroidetes(100);Flavobacteriia(100);Flavobacteriales(100);Flavobacteriaceae(100);Flavobacteriaceae_unclassified(85);
Otu01716	Bacteria(100);Bacteroidetes(100);Flavobacteriia(100);Flavobacteriales(100);Flavobacteriaceae(100);Chryseobacterium(100);
Otu01717	Bacteria(100);Proteobacteria(100);Gammaproteobacteria(100);Pasteurellales(100);Pasteurellaceae(100);Gallibacterium(100);
Otu01718	Bacteria(100);Actinobacteria(100);Actinobacteria(100);Actinomycetales(100);Actinomycetales_unclassified(97);Actinomycetales_unclassified(97);
Otu01719	Bacteria(100);Firmicutes(100);Bacilli(100);Lactobacillales(100);Aerococcaceae(72);Aerococcaceae_unclassified(63);
Otu01720	Bacteria(100);Actinobacteria(100);Actinobacteria(100);Actinomycetales(100);Mycobacteriaceae(100);Mycobacterium(100);
Otu01721	Bacteria(100);Firmicutes(100);Erysipelotrichia(91);Erysipelotrichales(91);Erysipelotrichaceae(91);Turicibacter(91);
Otu01722	Bacteria(100);Firmicutes(94);Bacilli(88);Lactobacillales(57);Lactobacillales_unclassified(57);Lactobacillales_unclassified(57);
Otu01723	Bacteria(100);Firmicutes(100);Clostridia(100);Clostridiales(100);Clostridiales_unclassified(79);Clostridiales_unclassified(79);
Otu01724	Bacteria(100);Firmicutes(100);Clostridia(100);Clostridiales(100);Ruminococcaceae(100);Ruminococcaceae_unclassified(97);
Otu01725	Bacteria(100);Proteobacteria(100);Gammaproteobacteria(100);Pseudomonadales(100);Pseudomonadaceae(100);Pseudomonadaceae_unclassified(54);
Otu01726	Bacteria(100);Bacteria_unclassified(100);Bacteria_unclassified(100);Bacteria_unclassified(100);Bacteria_unclassified(100);Bacteria_unclassified(100);
Otu01727	Bacteria(100);Firmicutes(100);Bacilli(100);Lactobacillales(100);Carnobacteriaceae(100);Atopostipes(97);
Otu01728	Bacteria(100);Firmicutes(100);Clostridia(97);Clostridiales(97);Clostridiales_unclassified(97);Clostridiales_unclassified(97);
Otu01729	Bacteria(100);Firmicutes(100);Bacilli(100);Lactobacillales(100);Lactobacillales_unclassified(94);Lactobacillales_unclassified(94);
Otu01730	Bacteria(100);Proteobacteria(100);Betaproteobacteria(100);Betaproteobacteria_unclassified(100);Betaproteobacteria_unclassified(100);Betaproteobacteria_unclassified(100);
Otu01731	Bacteria(100);Firmicutes(100);Clostridia(100);Clostridiales(100);Ruminococcaceae(94);Ruminococcaceae_unclassified(94);
Otu01732	Bacteria(100);Actinobacteria(100);Actinobacteria(100);Actinomycetales(100);Corynebacteriaceae(100);Corynebacterium(91);
Otu01733	Bacteria(100);Proteobacteria(100);Alphaproteobacteria(100);Rhodobacterales(100);Rhodobacteraceae(100);Rhodobacteraceae_unclassified(97);
Otu01734	Bacteria(100);Firmicutes(100);Bacilli(94);Bacilli_unclassified(75);Bacilli_unclassified(75);Bacilli_unclassified(75);
Otu01735	Bacteria(100);Firmicutes(100);Clostridia(100);Clostridiales(100);Clostridiales_Incertae_Sedis_XI(100);Clostridiales_Incertae_Sedis_XI_unclassified(82);
Otu01736	Bacteria(100);Firmicutes(100);Clostridia(100);Clostridiales(100);Ruminococcaceae(91);Ruminococcaceae_unclassified(91);
Otu01737	Bacteria(100);Proteobacteria(100);Gammaproteobacteria(100);Gammaproteobacteria_unclassified(57);Gammaproteobacteria_unclassified(57);Gammaproteobacteria_unclassified(57);
Otu01738	Bacteria(100);Firmicutes(100);Bacilli(100);Bacillales(100);Bacillales_unclassified(94);Bacillales_unclassified(94);
Otu01739	Bacteria(100);Firmicutes(100);Bacilli(100);Lactobacillales(100);Lactobacillaceae(60);Lactobacillaceae_unclassified(60);
Otu01740	Bacteria(100);Firmicutes(100);Bacilli(100);Lactobacillales(97);Enterococcaceae(57);Enterococcaceae_unclassified(57);
Otu01741	Bacteria(100);Bacteria_unclassified(100);Bacteria_unclassified(100);Bacteria_unclassified(100);Bacteria_unclassified(100);Bacteria_unclassified(100);
Otu01742	Bacteria(100);Proteobacteria(100);Epsilonproteobacteria(100);Campylobacterales(100);Campylobacteraceae(100);Arcobacter(100);
Otu01743	Bacteria(100);Bacteroidetes(100);Bacteroidia(100);Bacteroidales(100);Prevotellaceae(100);Prevotella(100);
Otu01744	Bacteria(100);Actinobacteria(100);Actinobacteria(100);Actinomycetales(100);Microbacteriaceae(84);Microbacteriaceae_unclassified(84);
Otu01745	Bacteria(100);Actinobacteria(100);Actinobacteria(100);Actinomycetales(100);Nocardiopsaceae(100);Nocardiopsis(97);
Otu01746	Bacteria(100);Firmicutes(100);Clostridia(100);Clostridiales(100);Ruminococcaceae(100);Faecalibacterium(62);
Otu01747	Bacteria(100);Proteobacteria(91);Alphaproteobacteria(81);Alphaproteobacteria_unclassified(81);Alphaproteobacteria_unclassified(81);Alphaproteobacteria_unclassified(81);
Otu01748	Bacteria(100);Firmicutes(100);Clostridia(100);Clostridiales(100);Clostridiales_unclassified(91);Clostridiales_unclassified(91);
Otu01749	Bacteria(100);Firmicutes(100);Bacilli(100);Lactobacillales(100);Lactobacillaceae(75);Lactobacillaceae_unclassified(75);
Otu01750	Bacteria(100);Bacteroidetes(100);Bacteroidia(100);Bacteroidales(100);Porphyromonadaceae(100);Barnesiella(100);
Otu01751	Bacteria(100);Firmicutes(100);Clostridia(97);Clostridiales(84);Clostridiales_unclassified(84);Clostridiales_unclassified(84);
Otu01752	Bacteria(100);Bacteroidetes(100);Bacteroidetes_unclassified(100);Bacteroidetes_unclassified(100);Bacteroidetes_unclassified(100);Bacteroidetes_unclassified(100);
Otu01753	Bacteria(100);Actinobacteria(100);Actinobacteria(100);Actinomycetales(100);Actinomycetales_unclassified(100);Actinomycetales_unclassified(100);
Otu01754	Bacteria(100);Firmicutes(100);Bacilli(100);Bacillales(100);Staphylococcaceae(100);Jeotgalicoccus(97);
Otu01755	Bacteria(100);Firmicutes(100);Clostridia(100);Clostridiales(100);Clostridiales_unclassified(100);Clostridiales_unclassified(100);
Otu01756	Bacteria(100);Firmicutes(100);Bacilli(52);Bacilli_unclassified(52);Bacilli_unclassified(52);Bacilli_unclassified(52);
Otu01757	Bacteria(100);Firmicutes(100);Bacilli(100);Bacilli_unclassified(91);Bacilli_unclassified(91);Bacilli_unclassified(91);
Otu01758	Bacteria(100);Bacteria_unclassified(100);Bacteria_unclassified(100);Bacteria_unclassified(100);Bacteria_unclassified(100);Bacteria_unclassified(100);
Otu01759	Bacteria(100);Firmicutes(100);Clostridia(100);Clostridiales(100);Clostridiales_unclassified(100);Clostridiales_unclassified(100);
Otu01760	Bacteria(100);Firmicutes(100);Clostridia(100);Clostridiales(100);Clostridiaceae_1(100);Clostridium_sensu_stricto(88);
Otu01761	Bacteria(100);Firmicutes(100);Bacilli(100);Bacilli_unclassified(59);Bacilli_unclassified(59);Bacilli_unclassified(59);
Otu01762	Bacteria(100);Firmicutes(100);Clostridia(100);Clostridiales(100);Clostridiales_unclassified(100);Clostridiales_unclassified(100);
Otu01763	Bacteria(100);Bacteroidetes(100);Flavobacteriia(100);Flavobacteriales(100);Flavobacteriales_unclassified(55);Flavobacteriales_unclassified(55);
Otu01764	Bacteria(100);Firmicutes(100);Clostridia(100);Clostridiales(100);Ruminococcaceae(100);Ruminococcaceae_unclassified(100);
Otu01765	Bacteria(100);Firmicutes(100);Bacilli(100);Lactobacillales(100);Lactobacillaceae(100);Lactobacillus(100);
Otu01766	Bacteria(100);Firmicutes(100);Bacilli(94);Bacilli_unclassified(75);Bacilli_unclassified(75);Bacilli_unclassified(75);
Otu01767	Bacteria(100);Actinobacteria(100);Actinobacteria(100);Actinomycetales(100);Actinomycetales_unclassified(91);Actinomycetales_unclassified(91);
Otu01768	Bacteria(100);Actinobacteria(100);Actinobacteria(100);Actinomycetales(100);Actinomycetales_unclassified(87);Actinomycetales_unclassified(87);
Otu01769	Bacteria(100);Firmicutes(100);Bacilli(100);Lactobacillales(100);Streptococcaceae(94);Lactococcus(94);
Otu01770	Bacteria(100);Firmicutes(100);Clostridia(100);Clostridiales(100);Ruminococcaceae(100);Clostridium_IV(100);
Otu01771	Bacteria(100);Firmicutes(100);Bacilli(100);Bacillales(100);Planococcaceae(74);Planococcaceae_unclassified(67);
Otu01772	Bacteria(100);Proteobacteria(100);Gammaproteobacteria(100);Pseudomonadales(94);Pseudomonadaceae(94);Pseudomonadaceae_unclassified(77);
Otu01773	Bacteria(100);Firmicutes(100);Clostridia(100);Clostridiales(100);Clostridiaceae_1(100);Clostridium_sensu_stricto(100);
Otu01774	Bacteria(100);Actinobacteria(100);Actinobacteria(100);Actinomycetales(100);Micrococcaceae(57);Micrococcaceae_unclassified(57);
Otu01775	Bacteria(100);Firmicutes(100);Bacilli(100);Bacilli_unclassified(97);Bacilli_unclassified(97);Bacilli_unclassified(97);
Otu01776	Bacteria(100);Firmicutes(100);Bacilli(100);Bacillales(100);Bacillales_unclassified(100);Bacillales_unclassified(100);
Otu01777	Bacteria(100);Firmicutes(100);Clostridia(100);Clostridiales(100);Ruminococcaceae(100);Ruminococcaceae_unclassified(100);
Otu01778	Bacteria(100);Proteobacteria(100);Betaproteobacteria(100);Burkholderiales(100);Alcaligenaceae(100);Alcaligenaceae_unclassified(64);
Otu01779	Bacteria(100);Firmicutes(100);Clostridia(94);Clostridiales(94);Clostridiales_unclassified(94);Clostridiales_unclassified(94);
Otu01780	Bacteria(100);Firmicutes(100);Clostridia(100);Clostridiales(100);Ruminococcaceae(100);Ruminococcaceae_unclassified(100);
Otu01781	Bacteria(100);Actinobacteria(100);Actinobacteria(100);Coriobacteriales(100);Coriobacteriaceae(100);Coriobacteriaceae_unclassified(74);
Otu01782	Bacteria(100);Bacteroidetes(100);Flavobacteriia(100);Flavobacteriales(100);Flavobacteriaceae(100);Ornithobacterium(100);
Otu01783	Bacteria(100);Actinobacteria(100);Actinobacteria(100);Actinomycetales(100);Actinomycetales_unclassified(97);Actinomycetales_unclassified(97);
Otu01784	Bacteria(100);Firmicutes(100);Bacilli(74);Bacilli_unclassified(54);Bacilli_unclassified(54);Bacilli_unclassified(54);
Otu01785	Bacteria(100);Firmicutes(100);Bacilli(100);Lactobacillales(100);Streptococcaceae(90);Streptococcus(84);
Otu01786	Bacteria(100);Firmicutes(100);Bacilli(80);Lactobacillales(74);Lactobacillales_unclassified(61);Lactobacillales_unclassified(61);
Otu01787	Bacteria(100);Firmicutes(100);Bacilli(97);Lactobacillales(97);Lactobacillales_unclassified(97);Lactobacillales_unclassified(97);
Otu01788	Bacteria(100);Bacteria_unclassified(100);Bacteria_unclassified(100);Bacteria_unclassified(100);Bacteria_unclassified(100);Bacteria_unclassified(100);
Otu01789	Bacteria(100);Firmicutes(100);Bacilli(100);Lactobacillales(100);Carnobacteriaceae(100);Atopostipes(100);
Otu01790	Bacteria(100);Firmicutes(100);Clostridia(100);Clostridiales(100);Lachnospiraceae(100);Lachnospiraceae_unclassified(100);
Otu01791	Bacteria(100);Firmicutes(100);Clostridia(100);Clostridiales(100);Clostridiales_unclassified(100);Clostridiales_unclassified(100);
Otu01792	Bacteria(100);Firmicutes(100);Clostridia(90);Clostridiales(90);Clostridiales_unclassified(90);Clostridiales_unclassified(90);
Otu01793	Bacteria(100);Firmicutes(100);Clostridia(100);Clostridiales(100);Ruminococcaceae(97);Ruminococcaceae_unclassified(97);
Otu01794	Bacteria(100);Proteobacteria(100);Epsilonproteobacteria(100);Campylobacterales(100);Campylobacteraceae(100);Campylobacter(100);
Otu01795	Bacteria(100);Firmicutes(100);Bacilli(100);Lactobacillales(100);Lactobacillales_unclassified(94);Lactobacillales_unclassified(94);
Otu01796	Bacteria(100);Bacteroidetes(100);Bacteroidia(100);Bacteroidales(100);Prevotellaceae(94);Prevotellaceae_unclassified(94);
Otu01797	Bacteria(100);Bacteria_unclassified(100);Bacteria_unclassified(100);Bacteria_unclassified(100);Bacteria_unclassified(100);Bacteria_unclassified(100);
Otu01798	Bacteria(100);Firmicutes(100);Bacilli(100);Bacillales(77);Bacillales_unclassified(77);Bacillales_unclassified(77);
Otu01799	Bacteria(100);Firmicutes(100);Bacilli(100);Lactobacillales(80);Lactobacillales_unclassified(74);Lactobacillales_unclassified(74);
Otu01800	Bacteria(100);Proteobacteria(100);Gammaproteobacteria(100);Gammaproteobacteria_unclassified(100);Gammaproteobacteria_unclassified(100);Gammaproteobacteria_unclassified(100);
Otu01801	Bacteria(100);Firmicutes(100);Clostridia(100);Clostridiales(100);Lachnospiraceae(100);Lachnospiraceae_unclassified(94);
Otu01802	Bacteria(100);Firmicutes(100);Bacilli(97);Lactobacillales(97);Lactobacillales_unclassified(80);Lactobacillales_unclassified(80);
Otu01803	Bacteria(100);Firmicutes(100);Firmicutes_unclassified(90);Firmicutes_unclassified(90);Firmicutes_unclassified(90);Firmicutes_unclassified(90);
Otu01804	Bacteria(100);Firmicutes(100);Bacilli(100);Lactobacillales(100);Lactobacillaceae(100);Lactobacillus(100);
Otu01805	Bacteria(100);Firmicutes(100);Clostridia(100);Clostridiales(100);Ruminococcaceae(94);Ruminococcaceae_unclassified(94);
Otu01806	Bacteria(100);Firmicutes(100);Clostridia(100);Clostridiales(100);Clostridiaceae_2(97);Alkaliphilus(97);
Otu01807	Bacteria(100);Bacteroidetes(100);Cytophagia(100);Cytophagales(100);Cyclobacteriaceae(100);Cyclobacteriaceae_unclassified(100);
Otu01808	Bacteria(100);Bacteroidetes(100);Bacteroidia(100);Bacteroidales(100);Bacteroidaceae(100);Bacteroides(100);
Otu01809	Bacteria(100);Firmicutes(100);Bacilli(100);Bacillales(100);Planococcaceae(76);Sporosarcina(63);
Otu01810	Bacteria(100);Firmicutes(100);Clostridia(100);Clostridiales(100);Ruminococcaceae(100);Oscillibacter(100);
Otu01811	Bacteria(100);Firmicutes(100);Bacilli(100);Lactobacillales(100);Lactobacillales_unclassified(56);Lactobacillales_unclassified(56);
Otu01812	Bacteria(100);Firmicutes(100);Bacilli(100);Lactobacillales(100);Lactobacillaceae(69);Lactobacillus(69);
Otu01813	Bacteria(100);Firmicutes(100);Bacilli(100);Bacillales(100);Bacillaceae_2(90);Bacillaceae_2_unclassified(90);
Otu01814	Bacteria(100);Firmicutes(100);Bacilli(100);Lactobacillales(100);Lactobacillaceae(80);Lactobacillaceae_unclassified(69);
Otu01815	Bacteria(100);Proteobacteria(100);Gammaproteobacteria(100);Aeromonadales(100);Aeromonadaceae(100);Oceanisphaera(94);
Otu01816	Bacteria(100);Firmicutes(100);Clostridia(100);Clostridiales(100);Clostridiales_unclassified(100);Clostridiales_unclassified(100);
Otu01817	Bacteria(100);Firmicutes(100);Clostridia(100);Clostridiales(100);Ruminococcaceae(100);Ruminococcaceae_unclassified(87);
Otu01818	Bacteria(100);Firmicutes(76);Firmicutes_unclassified(76);Firmicutes_unclassified(76);Firmicutes_unclassified(76);Firmicutes_unclassified(76);
Otu01819	Bacteria(100);Firmicutes(100);Clostridia(100);Clostridiales(100);Ruminococcaceae(100);Subdoligranulum(69);
Otu01820	Bacteria(100);Firmicutes(100);Clostridia(63);Clostridiales(63);Clostridiales_unclassified(63);Clostridiales_unclassified(63);
Otu01821	Bacteria(100);Proteobacteria(83);Alphaproteobacteria(63);Alphaproteobacteria_unclassified(63);Alphaproteobacteria_unclassified(63);Alphaproteobacteria_unclassified(63);
Otu01822	Bacteria(100);Firmicutes(100);Bacilli(100);Lactobacillales(97);Lactobacillales_unclassified(97);Lactobacillales_unclassified(97);
Otu01823	Bacteria(100);Firmicutes(100);Bacilli(100);Bacilli_unclassified(73);Bacilli_unclassified(73);Bacilli_unclassified(73);
Otu01824	Bacteria(100);Firmicutes(100);Bacilli(100);Lactobacillales(100);Lactobacillaceae(97);Lactobacillus(90);
Otu01825	Bacteria(100);Firmicutes(100);Clostridia(100);Clostridiales(100);Clostridiales_unclassified(100);Clostridiales_unclassified(100);
Otu01826	Bacteria(100);Firmicutes(100);Erysipelotrichia(52);Erysipelotrichales(52);Erysipelotrichaceae(52);Turicibacter(52);
Otu01827	Bacteria(100);Bacteria_unclassified(100);Bacteria_unclassified(100);Bacteria_unclassified(100);Bacteria_unclassified(100);Bacteria_unclassified(100);
Otu01828	Bacteria(100);Actinobacteria(100);Actinobacteria(100);Actinomycetales(100);Corynebacteriaceae(80);Corynebacterium(56);
Otu01829	Bacteria(100);Firmicutes(100);Bacilli(100);Bacilli_unclassified(59);Bacilli_unclassified(59);Bacilli_unclassified(59);
Otu01830	Bacteria(100);Firmicutes(100);Bacilli(100);Bacillales(90);Bacillales_unclassified(90);Bacillales_unclassified(90);
Otu01831	Bacteria(100);Deinococcus-Thermus(100);Deinococci(100);Deinococcales(100);Deinococcaceae(100);Deinococcus(100);
Otu01832	Bacteria(100);Firmicutes(100);Bacilli(100);Lactobacillales(100);Lactobacillaceae(87);Lactobacillus(87);
Otu01833	Bacteria(100);Actinobacteria(100);Actinobacteria(100);Actinomycetales(100);Actinomycetales_unclassified(83);Actinomycetales_unclassified(83);
Otu01834	Bacteria(100);Actinobacteria(100);Actinobacteria(100);Actinomycetales(100);Micrococcaceae(100);Yaniella(94);
Otu01835	Bacteria(100);Firmicutes(100);Bacilli(100);Bacilli_unclassified(80);Bacilli_unclassified(80);Bacilli_unclassified(80);
Otu01836	Bacteria(100);Firmicutes(100);Bacilli(100);Bacilli_unclassified(86);Bacilli_unclassified(86);Bacilli_unclassified(86);
Otu01837	Bacteria(100);Firmicutes(100);Erysipelotrichia(97);Erysipelotrichales(97);Erysipelotrichaceae(97);Turicibacter(97);
Otu01838	Bacteria(100);Firmicutes(100);Bacilli(86);Lactobacillales(61);Lactobacillales_unclassified(61);Lactobacillales_unclassified(61);
Otu01839	Bacteria(100);Firmicutes(100);Bacilli(100);Lactobacillales(100);Lactobacillales_unclassified(90);Lactobacillales_unclassified(90);
Otu01840	Bacteria(100);Firmicutes(100);Clostridia(100);Clostridiales(100);Ruminococcaceae(97);Ruminococcaceae_unclassified(97);
Otu01841	Bacteria(100);Firmicutes(100);Bacilli(100);Lactobacillales(100);Lactobacillales_unclassified(93);Lactobacillales_unclassified(93);
Otu01842	Bacteria(100);Firmicutes(100);Firmicutes_unclassified(79);Firmicutes_unclassified(79);Firmicutes_unclassified(79);Firmicutes_unclassified(79);
Otu01843	Bacteria(100);Bacteroidetes(100);Bacteroidia(100);Bacteroidales(100);Porphyromonadaceae(100);Porphyromonadaceae_unclassified(75);
Otu01844	Bacteria(100);Actinobacteria(100);Actinobacteria(100);Actinomycetales(100);Dermabacteraceae(79);Dermabacteraceae_unclassified(79);
Otu01845	Bacteria(100);Proteobacteria(100);Alphaproteobacteria(100);Rhizobiales(100);Methylobacteriaceae(100);Methylobacterium(100);
Otu01846	Bacteria(100);Proteobacteria(86);Proteobacteria_unclassified(86);Proteobacteria_unclassified(86);Proteobacteria_unclassified(86);Proteobacteria_unclassified(86);
Otu01847	Bacteria(100);Firmicutes(100);Bacilli(100);Lactobacillales(100);Lactobacillaceae(100);Lactobacillus(100);
Otu01848	Bacteria(100);Firmicutes(75);Firmicutes_unclassified(72);Firmicutes_unclassified(72);Firmicutes_unclassified(72);Firmicutes_unclassified(72);
Otu01849	Bacteria(100);Bacteria_unclassified(68);Bacteria_unclassified(68);Bacteria_unclassified(68);Bacteria_unclassified(68);Bacteria_unclassified(68);
Otu01850	Bacteria(100);Firmicutes(100);Bacilli(100);Lactobacillales(100);Lactobacillales_unclassified(97);Lactobacillales_unclassified(97);
Otu01851	Bacteria(100);Firmicutes(100);Bacilli(97);Bacillales(86);Planococcaceae(68);Planococcaceae_unclassified(68);
Otu01852	Bacteria(100);Bacteroidetes(93);Bacteroidetes_unclassified(75);Bacteroidetes_unclassified(75);Bacteroidetes_unclassified(75);Bacteroidetes_unclassified(75);
Otu01853	Bacteria(100);Firmicutes(100);Clostridia(100);Clostridiales(100);Clostridiaceae_1(100);Clostridium_sensu_stricto(65);
Otu01854	Bacteria(100);Actinobacteria(100);Actinobacteria(100);Actinomycetales(100);Actinomycetales_unclassified(72);Actinomycetales_unclassified(72);
Otu01855	Bacteria(100);Firmicutes(100);Clostridia(100);Clostridiales(100);Ruminococcaceae(100);Ruminococcaceae_unclassified(100);
Otu01856	Bacteria(100);Firmicutes(97);Firmicutes_unclassified(68);Firmicutes_unclassified(68);Firmicutes_unclassified(68);Firmicutes_unclassified(68);
Otu01857	Bacteria(100);Actinobacteria(100);Actinobacteria(100);Actinomycetales(100);Micrococcaceae(72);Micrococcaceae_unclassified(58);
Otu01858	Bacteria(100);Firmicutes(100);Clostridia(100);Clostridiales(100);Lachnospiraceae(100);Lachnospiraceae_unclassified(65);
Otu01859	Bacteria(100);Firmicutes(100);Bacilli(100);Lactobacillales(100);Lactobacillaceae(100);Lactobacillus(100);
Otu01860	Bacteria(100);Firmicutes(100);Clostridia(100);Clostridiales(100);Ruminococcaceae(100);Ruminococcaceae_unclassified(97);
Otu01861	Bacteria(100);Bacteria_unclassified(100);Bacteria_unclassified(100);Bacteria_unclassified(100);Bacteria_unclassified(100);Bacteria_unclassified(100);
Otu01862	Bacteria(100);Firmicutes(100);Bacilli(83);Lactobacillales(72);Streptococcaceae(58);Streptococcus(58);
Otu01863	Bacteria(100);Firmicutes(100);Bacilli(100);Bacilli_unclassified(83);Bacilli_unclassified(83);Bacilli_unclassified(83);
Otu01864	Bacteria(100);Firmicutes(100);Bacilli(97);Bacilli_unclassified(97);Bacilli_unclassified(97);Bacilli_unclassified(97);
Otu01865	Bacteria(100);Firmicutes(100);Bacilli(93);Lactobacillales(93);Lactobacillales_unclassified(90);Lactobacillales_unclassified(90);
Otu01866	Bacteria(100);Bacteroidetes(100);Flavobacteriia(100);Flavobacteriales(100);Flavobacteriaceae(100);Flavobacteriaceae_unclassified(100);
Otu01867	Bacteria(100);Firmicutes(100);Clostridia(100);Clostridiales(100);Peptostreptococcaceae(97);Terrisporobacter(93);
Otu01868	Bacteria(100);Firmicutes(100);Clostridia(100);Clostridiales(100);Clostridiales_unclassified(100);Clostridiales_unclassified(100);
Otu01869	Bacteria(100);Firmicutes(100);Bacilli(100);Lactobacillales(100);Lactobacillaceae(93);Lactobacillus(93);
Otu01870	Bacteria(100);Firmicutes(100);Clostridia(100);Clostridiales(100);Ruminococcaceae(93);Oscillibacter(83);
Otu01871	Bacteria(100);Bacteria_unclassified(86);Bacteria_unclassified(86);Bacteria_unclassified(86);Bacteria_unclassified(86);Bacteria_unclassified(86);
Otu01872	Bacteria(100);Firmicutes(100);Firmicutes_unclassified(75);Firmicutes_unclassified(75);Firmicutes_unclassified(75);Firmicutes_unclassified(75);
Otu01873	Bacteria(100);Firmicutes(100);Clostridia(100);Clostridiales(100);Ruminococcaceae(100);Clostridium_IV(86);
Otu01874	Bacteria(100);Firmicutes(100);Clostridia(97);Clostridiales(97);Clostridiales_unclassified(97);Clostridiales_unclassified(97);
Otu01875	Bacteria(100);Proteobacteria(100);Gammaproteobacteria(100);Gammaproteobacteria_unclassified(100);Gammaproteobacteria_unclassified(100);Gammaproteobacteria_unclassified(100);
Otu01876	Bacteria(100);Firmicutes(100);Bacilli(82);Lactobacillales(82);Lactobacillaceae(67);Lactobacillus(67);
Otu01877	Bacteria(100);Firmicutes(100);Clostridia(100);Clostridiales(100);Ruminococcaceae(100);Clostridium_IV(100);
Otu01878	Bacteria(100);Actinobacteria(100);Actinobacteria(100);Bifidobacteriales(100);Bifidobacteriaceae(100);Bifidobacterium(100);
Otu01879	Bacteria(100);Firmicutes(100);Bacilli(100);Lactobacillales(100);Lactobacillales_unclassified(82);Lactobacillales_unclassified(82);
Otu01880	Bacteria(100);Firmicutes(100);Clostridia(100);Clostridiales(100);Ruminococcaceae(97);Ruminococcaceae_unclassified(97);
Otu01881	Bacteria(100);Actinobacteria(100);Actinobacteria(100);Actinomycetales(100);Actinomycetales_unclassified(100);Actinomycetales_unclassified(100);
Otu01882	Bacteria(100);Firmicutes(100);Clostridia(86);Clostridiales(86);Clostridiales_unclassified(86);Clostridiales_unclassified(86);
Otu01883	Bacteria(100);Firmicutes(100);Bacilli(100);Lactobacillales(100);Lactobacillaceae(89);Lactobacillus(71);
Otu01884	Bacteria(100);Firmicutes(100);Clostridia(100);Clostridiales(100);Lachnospiraceae(100);Lachnospiraceae_unclassified(100);
Otu01885	Bacteria(100);Firmicutes(100);Firmicutes_unclassified(82);Firmicutes_unclassified(82);Firmicutes_unclassified(82);Firmicutes_unclassified(82);
Otu01886	Bacteria(100);Firmicutes(100);Clostridia(100);Clostridiales(100);Ruminococcaceae(100);Ruminococcaceae_unclassified(100);
Otu01887	Bacteria(100);Firmicutes(100);Bacilli(100);Lactobacillales(100);Lactobacillaceae(97);Lactobacillus(97);
Otu01888	Bacteria(100);Firmicutes(100);Clostridia(100);Clostridiales(100);Clostridiales_unclassified(100);Clostridiales_unclassified(100);
Otu01889	Bacteria(100);Firmicutes(100);Clostridia(100);Clostridiales(100);Ruminococcaceae(100);Faecalibacterium(97);
Otu01890	Bacteria(100);Bacteroidetes(100);Flavobacteriia(100);Flavobacteriales(100);Flavobacteriaceae(100);Chryseobacterium(100);
Otu01891	Bacteria(100);Proteobacteria(100);Gammaproteobacteria(100);Aeromonadales(100);Aeromonadaceae(100);Oceanisphaera(100);
Otu01892	Bacteria(100);Firmicutes(100);Bacilli(89);Bacilli_unclassified(89);Bacilli_unclassified(89);Bacilli_unclassified(89);
Otu01893	Bacteria(100);Firmicutes(100);Bacilli(100);Bacillales(86);Staphylococcaceae(78);Staphylococcus(56);
Otu01894	Bacteria(100);Actinobacteria(100);Actinobacteria(100);Actinomycetales(100);Actinomycetales_unclassified(86);Actinomycetales_unclassified(86);
Otu01895	Bacteria(100);Firmicutes(100);Bacilli(100);Lactobacillales(100);Lactobacillaceae(97);Lactobacillus(75);
Otu01896	Bacteria(100);Firmicutes(100);Erysipelotrichia(100);Erysipelotrichales(100);Erysipelotrichaceae(100);Erysipelotrichaceae_unclassified(100);
Otu01897	Bacteria(100);Firmicutes(100);Erysipelotrichia(93);Erysipelotrichales(93);Erysipelotrichaceae(93);Turicibacter(93);
Otu01898	Bacteria(100);Firmicutes(100);Bacilli(100);Lactobacillales(100);Lactobacillaceae(56);Lactobacillus(56);
Otu01899	Bacteria(100);Bacteria_unclassified(100);Bacteria_unclassified(100);Bacteria_unclassified(100);Bacteria_unclassified(100);Bacteria_unclassified(100);
Otu01900	Bacteria(100);Bacteroidetes(100);Flavobacteriia(100);Flavobacteriales(100);Flavobacteriaceae(100);Flavobacteriaceae_unclassified(100);
Otu01901	Bacteria(100);Firmicutes(100);Clostridia(100);Clostridiales(100);Clostridiales_unclassified(100);Clostridiales_unclassified(100);
Otu01902	Bacteria(100);Firmicutes(100);Clostridia(100);Clostridiales(100);Lachnospiraceae(100);Clostridium_XlVb(100);
Otu01903	Bacteria(100);Bacteria_unclassified(100);Bacteria_unclassified(100);Bacteria_unclassified(100);Bacteria_unclassified(100);Bacteria_unclassified(100);
Otu01904	Bacteria(100);Firmicutes(100);Clostridia(100);Clostridiales(100);Peptostreptococcaceae(100);Romboutsia(100);
Otu01905	Bacteria(100);Proteobacteria(100);Proteobacteria_unclassified(71);Proteobacteria_unclassified(71);Proteobacteria_unclassified(71);Proteobacteria_unclassified(71);
Otu01906	Bacteria(100);Firmicutes(100);Bacilli(100);Lactobacillales(97);Lactobacillales_unclassified(97);Lactobacillales_unclassified(97);
Otu01907	Bacteria(100);Firmicutes(100);Bacilli(100);Lactobacillales(100);Lactobacillales_unclassified(78);Lactobacillales_unclassified(78);
Otu01908	Bacteria(100);Firmicutes(100);Clostridia(100);Clostridiales(100);Ruminococcaceae(100);Faecalibacterium(56);
Otu01909	Bacteria(100);Bacteroidetes(100);Flavobacteriia(100);Flavobacteriales(100);Cryomorphaceae(100);Cryomorphaceae_unclassified(100);
Otu01910	Bacteria(100);Firmicutes(100);Bacilli(100);Lactobacillales(100);Lactobacillaceae(100);Lactobacillus(100);
Otu01911	Bacteria(100);Firmicutes(100);Clostridia(100);Clostridiales(100);Lachnospiraceae(100);Lachnospiraceae_unclassified(100);
Otu01912	Bacteria(100);Firmicutes(100);Clostridia(100);Clostridiales(100);Ruminococcaceae(100);Ruminococcaceae_unclassified(100);
Otu01913	Bacteria(100);Firmicutes(100);Clostridia(100);Clostridiales(100);Clostridiales_Incertae_Sedis_XI(100);Tissierella(100);
Otu01914	Bacteria(100);Firmicutes(93);Firmicutes_unclassified(93);Firmicutes_unclassified(93);Firmicutes_unclassified(93);Firmicutes_unclassified(93);
Otu01915	Bacteria(100);Firmicutes(100);Clostridia(100);Clostridiales(100);Ruminococcaceae(100);Intestinimonas(85);
Otu01916	Bacteria(100);Firmicutes(100);Bacilli(100);Bacillales(77);Bacillales_unclassified(74);Bacillales_unclassified(74);
Otu01917	Bacteria(100);Firmicutes(100);Clostridia(100);Clostridiales(100);Lachnospiraceae(100);Lachnospiraceae_unclassified(100);
Otu01918	Bacteria(100);Firmicutes(100);Clostridia(100);Clostridiales(100);Peptostreptococcaceae(100);Peptostreptococcaceae_unclassified(100);
Otu01919	Bacteria(100);Firmicutes(100);Clostridia(100);Clostridiales(100);Ruminococcaceae(100);Ruminococcaceae_unclassified(100);
Otu01920	Bacteria(100);Firmicutes(100);Clostridia(100);Clostridiales(100);Ruminococcaceae(100);Ruminococcaceae_unclassified(100);
Otu01921	Bacteria(100);Firmicutes(100);Clostridia(100);Clostridiales(100);Clostridiaceae_1(100);Clostridiaceae_1_unclassified(97);
Otu01922	Bacteria(100);Bacteria_unclassified(100);Bacteria_unclassified(100);Bacteria_unclassified(100);Bacteria_unclassified(100);Bacteria_unclassified(100);
Otu01923	Bacteria(100);Firmicutes(100);Clostridia(100);Clostridiales(100);Lachnospiraceae(100);Lachnospiraceae_unclassified(100);
Otu01924	Bacteria(100);Firmicutes(100);Firmicutes_unclassified(100);Firmicutes_unclassified(100);Firmicutes_unclassified(100);Firmicutes_unclassified(100);
Otu01925	Bacteria(100);Firmicutes(81);Clostridia(58);Clostridiales(58);Clostridiales_unclassified(58);Clostridiales_unclassified(58);
Otu01926	Bacteria(100);Bacteroidetes(100);Bacteroidetes_unclassified(100);Bacteroidetes_unclassified(100);Bacteroidetes_unclassified(100);Bacteroidetes_unclassified(100);
Otu01927	Bacteria(100);Firmicutes(100);Negativicutes(100);Selenomonadales(100);Acidaminococcaceae(100);Phascolarctobacterium(100);
Otu01928	Bacteria(100);Firmicutes(100);Clostridia(100);Clostridiales(100);Ruminococcaceae(100);Ruminococcaceae_unclassified(100);
Otu01929	Bacteria(100);Firmicutes(100);Clostridia(100);Clostridiales(100);Clostridiales_unclassified(100);Clostridiales_unclassified(100);
Otu01930	Bacteria(100);Proteobacteria(100);Deltaproteobacteria(93);Bradymonadales(93);Bradymonadaceae(93);Bradymonas(93);
Otu01931	Bacteria(100);Firmicutes(100);Bacilli(100);Lactobacillales(93);Lactobacillales_unclassified(93);Lactobacillales_unclassified(93);
Otu01932	Bacteria(100);Firmicutes(100);Firmicutes_unclassified(100);Firmicutes_unclassified(100);Firmicutes_unclassified(100);Firmicutes_unclassified(100);
Otu01933	Bacteria(100);Firmicutes(85);Firmicutes_unclassified(81);Firmicutes_unclassified(81);Firmicutes_unclassified(81);Firmicutes_unclassified(81);
Otu01934	Bacteria(100);Firmicutes(100);Clostridia(100);Clostridiales(100);Ruminococcaceae(100);Clostridium_IV(100);
Otu01935	Bacteria(100);Actinobacteria(100);Actinobacteria(100);Actinomycetales(100);Brevibacteriaceae(100);Brevibacterium(100);
Otu01936	Bacteria(100);Actinobacteria(100);Actinobacteria(100);Actinomycetales(100);Nocardiaceae(100);Rhodococcus(100);
Otu01937	Bacteria(100);Firmicutes(100);Bacilli(54);Bacilli_unclassified(54);Bacilli_unclassified(54);Bacilli_unclassified(54);
Otu01938	Bacteria(100);Actinobacteria(97);Actinobacteria(97);Coriobacteriales(97);Coriobacteriaceae(97);Collinsella(85);
Otu01939	Bacteria(100);Firmicutes(100);Firmicutes_unclassified(74);Firmicutes_unclassified(74);Firmicutes_unclassified(74);Firmicutes_unclassified(74);
Otu01940	Bacteria(100);Firmicutes(100);Bacilli(81);Lactobacillales(66);Lactobacillales_unclassified(66);Lactobacillales_unclassified(66);
Otu01941	Bacteria(100);Firmicutes(100);Bacilli(100);Lactobacillales(100);Lactobacillaceae(100);Lactobacillus(97);
Otu01942	Bacteria(100);Verrucomicrobia(100);Opitutae(100);Puniceicoccales(100);Puniceicoccaceae(100);Cerasicoccus(100);
Otu01943	Bacteria(100);Firmicutes(100);Clostridia(100);Clostridiales(100);Ruminococcaceae(100);Ruminococcaceae_unclassified(100);
Otu01944	Bacteria(100);Firmicutes(100);Firmicutes_unclassified(81);Firmicutes_unclassified(81);Firmicutes_unclassified(81);Firmicutes_unclassified(81);
Otu01945	Bacteria(100);Firmicutes(100);Bacilli(100);Lactobacillales(100);Lactobacillaceae(97);Lactobacillus(85);
Otu01946	Bacteria(100);Firmicutes(100);Clostridia(74);Clostridiales(74);Clostridiales_unclassified(74);Clostridiales_unclassified(74);
Otu01947	Bacteria(100);Bacteroidetes(100);Bacteroidetes_unclassified(100);Bacteroidetes_unclassified(100);Bacteroidetes_unclassified(100);Bacteroidetes_unclassified(100);
Otu01948	Bacteria(100);Firmicutes(100);Clostridia(100);Clostridiales(100);Ruminococcaceae(100);Ruminococcaceae_unclassified(100);
Otu01949	Bacteria(100);Firmicutes(100);Clostridia(100);Clostridiales(100);Ruminococcaceae(100);Ruminococcaceae_unclassified(100);
Otu01950	Bacteria(100);Actinobacteria(100);Actinobacteria(100);Actinomycetales(100);Micrococcaceae(100);Micrococcaceae_unclassified(100);
Otu01951	Bacteria(100);Firmicutes(100);Clostridia(100);Clostridiales(100);Ruminococcaceae(100);Ruminococcaceae_unclassified(100);
Otu01952	Bacteria(100);Firmicutes(100);Clostridia(100);Clostridiales(100);Clostridiales_unclassified(100);Clostridiales_unclassified(100);
Otu01953	Bacteria(100);Firmicutes(100);Bacilli(88);Lactobacillales(88);Lactobacillales_unclassified(76);Lactobacillales_unclassified(76);
Otu01954	Bacteria(100);Firmicutes(100);Clostridia(100);Clostridiales(100);Clostridiales_unclassified(56);Clostridiales_unclassified(56);
Otu01955	Bacteria(100);Proteobacteria(100);Betaproteobacteria(100);Burkholderiales(92);Burkholderiales_unclassified(92);Burkholderiales_unclassified(92);
Otu01956	Bacteria(100);Firmicutes(100);Erysipelotrichia(100);Erysipelotrichales(100);Erysipelotrichaceae(100);Erysipelothrix(100);
Otu01957	Bacteria(100);Firmicutes(56);Firmicutes_unclassified(56);Firmicutes_unclassified(56);Firmicutes_unclassified(56);Firmicutes_unclassified(56);
Otu01958	Bacteria(100);Firmicutes(100);Firmicutes_unclassified(96);Firmicutes_unclassified(96);Firmicutes_unclassified(96);Firmicutes_unclassified(96);
Otu01959	Bacteria(100);Bacteria_unclassified(56);Bacteria_unclassified(56);Bacteria_unclassified(56);Bacteria_unclassified(56);Bacteria_unclassified(56);
Otu01960	Bacteria(100);Firmicutes(100);Clostridia(92);Clostridiales(92);Clostridiales_unclassified(92);Clostridiales_unclassified(92);
Otu01961	Bacteria(100);Bacteroidetes(100);Sphingobacteriia(100);Sphingobacteriales(100);Sphingobacteriaceae(100);Sphingobacterium(100);
Otu01962	Bacteria(100);Firmicutes(100);Bacilli(100);Lactobacillales(100);Lactobacillales_unclassified(84);Lactobacillales_unclassified(84);
Otu01963	Bacteria(100);Firmicutes(100);Bacilli(92);Bacilli_unclassified(92);Bacilli_unclassified(92);Bacilli_unclassified(92);
Otu01964	Bacteria(100);Bacteroidetes(100);Flavobacteriia(100);Flavobacteriales(100);Flavobacteriaceae(100);Flavobacterium(100);
Otu01965	Bacteria(100);Proteobacteria(100);Gammaproteobacteria(100);Alteromonadales(100);Idiomarinaceae(100);Aliidiomarina(100);
Otu01966	Bacteria(100);Proteobacteria(100);Gammaproteobacteria(100);Xanthomonadales(100);Xanthomonadaceae(100);Stenotrophomonas(100);
Otu01967	Bacteria(100);Firmicutes(100);Bacilli(100);Lactobacillales(100);Leuconostocaceae(100);Weissella(100);
Otu01968	Bacteria(100);Firmicutes(100);Bacilli(100);Bacilli_unclassified(84);Bacilli_unclassified(84);Bacilli_unclassified(84);
Otu01969	Bacteria(100);Firmicutes(100);Bacilli(100);Lactobacillales(100);Lactobacillales_unclassified(80);Lactobacillales_unclassified(80);
Otu01970	Bacteria(100);Actinobacteria(100);Actinobacteria(100);Actinomycetales(100);Micrococcaceae(96);Yaniella(88);
Otu01971	Bacteria(100);Firmicutes(100);Firmicutes_unclassified(76);Firmicutes_unclassified(76);Firmicutes_unclassified(76);Firmicutes_unclassified(76);
Otu01972	Bacteria(100);Firmicutes(100);Bacilli(100);Lactobacillales(56);Lactobacillales_unclassified(52);Lactobacillales_unclassified(52);
Otu01973	Bacteria(100);Actinobacteria(100);Actinobacteria(100);Actinomycetales(100);Actinomycetales_unclassified(88);Actinomycetales_unclassified(88);
Otu01974	Bacteria(100);Firmicutes(100);Bacilli(100);Bacilli_unclassified(56);Bacilli_unclassified(56);Bacilli_unclassified(56);
Otu01975	Bacteria(100);Firmicutes(100);Bacilli(100);Lactobacillales(92);Lactobacillales_unclassified(80);Lactobacillales_unclassified(80);
Otu01976	Bacteria(100);Bacteroidetes(100);Bacteroidetes_unclassified(92);Bacteroidetes_unclassified(92);Bacteroidetes_unclassified(92);Bacteroidetes_unclassified(92);
Otu01977	Bacteria(100);Firmicutes(100);Bacilli(96);Lactobacillales(88);Lactobacillales_unclassified(88);Lactobacillales_unclassified(88);
Otu01978	Bacteria(100);Firmicutes(100);Erysipelotrichia(100);Erysipelotrichales(100);Erysipelotrichaceae(100);Erysipelothrix(100);
Otu01979	Bacteria(100);Bacteria_unclassified(96);Bacteria_unclassified(96);Bacteria_unclassified(96);Bacteria_unclassified(96);Bacteria_unclassified(96);
Otu01980	Bacteria(100);Firmicutes(100);Firmicutes_unclassified(92);Firmicutes_unclassified(92);Firmicutes_unclassified(92);Firmicutes_unclassified(92);
Otu01981	Bacteria(100);Actinobacteria(100);Actinobacteria(100);Actinomycetales(100);Actinomycetales_unclassified(100);Actinomycetales_unclassified(100);
Otu01982	Bacteria(100);Firmicutes(100);Bacilli(100);Lactobacillales(100);Lactobacillaceae(52);Lactobacillus(52);
Otu01983	Bacteria(100);Firmicutes(100);Bacilli(100);Lactobacillales(52);Lactobacillales_unclassified(52);Lactobacillales_unclassified(52);
Otu01984	Bacteria(100);Firmicutes(100);Bacilli(100);Lactobacillales(92);Lactobacillaceae(68);Lactobacillus(64);
Otu01985	Bacteria(100);Firmicutes(100);Bacilli(100);Lactobacillales(100);Lactobacillaceae(76);Lactobacillaceae_unclassified(76);
Otu01986	Bacteria(100);Firmicutes(100);Bacilli(100);Bacilli_unclassified(96);Bacilli_unclassified(96);Bacilli_unclassified(96);
Otu01987	Bacteria(100);Bacteroidetes(100);Bacteroidia(92);Bacteroidales(92);Bacteroidales_unclassified(68);Bacteroidales_unclassified(68);
Otu01988	Bacteria(100);Firmicutes(100);Bacilli(100);Lactobacillales(88);Lactobacillales_unclassified(72);Lactobacillales_unclassified(72);
Otu01989	Bacteria(100);Firmicutes(96);Firmicutes_unclassified(96);Firmicutes_unclassified(96);Firmicutes_unclassified(96);Firmicutes_unclassified(96);
Otu01990	Bacteria(100);Firmicutes(100);Clostridia(100);Clostridiales(100);Ruminococcaceae(100);Ruminococcaceae_unclassified(100);
Otu01991	Bacteria(100);Firmicutes(100);Bacilli(100);Lactobacillales(100);Lactobacillales_unclassified(92);Lactobacillales_unclassified(92);
Otu01992	Bacteria(100);Firmicutes(100);Clostridia(100);Clostridiales(100);Clostridiales_unclassified(56);Clostridiales_unclassified(56);
Otu01993	Bacteria(100);Firmicutes(100);Erysipelotrichia(100);Erysipelotrichales(100);Erysipelotrichaceae(100);Turicibacter(100);
Otu01994	Bacteria(100);Firmicutes(100);Bacilli(100);Lactobacillales(100);Lactobacillales_unclassified(100);Lactobacillales_unclassified(100);
Otu01995	Bacteria(100);Firmicutes(100);Firmicutes_unclassified(67);Firmicutes_unclassified(67);Firmicutes_unclassified(67);Firmicutes_unclassified(67);
Otu01996	Bacteria(100);Firmicutes(100);Bacilli(100);Bacillales(100);Bacillaceae_2(100);Gracilibacillus(63);
Otu01997	Bacteria(100);Firmicutes(80);Firmicutes_unclassified(80);Firmicutes_unclassified(80);Firmicutes_unclassified(80);Firmicutes_unclassified(80);
Otu01998	Bacteria(100);Bacteria_unclassified(100);Bacteria_unclassified(100);Bacteria_unclassified(100);Bacteria_unclassified(100);Bacteria_unclassified(100);
Otu01999	Bacteria(100);Actinobacteria(100);Actinobacteria(100);Actinomycetales(100);Dermabacteraceae(100);Brachybacterium(100);
[truncated: 23,039 more rows]

## Sheet: OTUs Silva database
OTU	Taxonomy
Otu00001	Bacteria(100);Firmicutes(100);Bacilli(100);Lactobacillales(100);Streptococcaceae(100);Streptococcus(99);
Otu00002	Bacteria(100);Firmicutes(100);Bacilli(100);Lactobacillales(100);Lactobacillaceae(100);Lactobacillus(99);
Otu00003	Bacteria(100);Firmicutes(100);Clostridia(100);Clostridiales(100);Peptostreptococcaceae(100);Peptostreptococcaceae_unclassified(98);
Otu00004	Bacteria(100);Firmicutes(100);Bacilli(100);Lactobacillales(100);Lactobacillaceae(100);Lactobacillus(100);
Otu00005	Bacteria(100);Firmicutes(100);Bacilli(100);Lactobacillales(100);Enterococcaceae(95);Enterococcus(94);
Otu00006	Bacteria(100);Firmicutes(100);Bacilli(100);Lactobacillales(100);Lactobacillaceae(100);Lactobacillus(100);
Otu00007	Bacteria(100);Actinobacteria(100);Actinobacteria(100);Corynebacteriales(100);Corynebacteriaceae(100);Corynebacterium_1(90);
Otu00008	Bacteria(100);Firmicutes(100);Bacilli(100);Lactobacillales(100);Lactobacillaceae(100);Lactobacillus(100);
Otu00009	Bacteria(100);Firmicutes(100);Erysipelotrichia(100);Erysipelotrichales(100);Erysipelotrichaceae(100);Turicibacter(100);
Otu00010	Bacteria(100);Actinobacteria(100);Actinobacteria(100);Micrococcales(100);Dermabacteraceae(100);Brachybacterium(100);
Otu00011	Bacteria(100);Proteobacteria(100);Gammaproteobacteria(100);Enterobacteriales(100);Enterobacteriaceae(100);Escherichia-Shigella(99);
Otu00012	Bacteria(100);Firmicutes(100);Clostridia(100);Clostridiales(100);Clostridiaceae_1(100);Clostridium_sensu_stricto_1(99);
Otu00013	Bacteria(100);Firmicutes(100);Bacilli(100);Bacillales(99);Staphylococcaceae(99);Staphylococcus(61);
Otu00014	Bacteria(100);Proteobacteria(100);Gammaproteobacteria(100);Pasteurellales(100);Pasteurellaceae(100);Gallibacterium(100);
Otu00015	Bacteria(100);Actinobacteria(100);Actinobacteria(100);Micrococcales(100);Micrococcaceae(100);Yaniella(99);
Otu00016	Bacteria(100);Firmicutes(100);Clostridia(100);Clostridiales(100);Lachnospiraceae(100);Lachnospiraceae_unclassified(100);
Otu00017	Bacteria(100);Firmicutes(100);Bacilli(100);Bacillales(100);Staphylococcaceae(100);Jeotgalicoccus(88);
Otu00018	Bacteria(100);Firmicutes(100);Clostridia(100);Clostridiales(100);Peptostreptococcaceae(100);Terrisporobacter(97);
Otu00019	Bacteria(100);Fusobacteria(100);Fusobacteriia(100);Fusobacteriales(100);Fusobacteriaceae(100);Fusobacterium(100);
Otu00020	Bacteria(100);Actinobacteria(100);Actinobacteria(100);Micrococcales(100);Brevibacteriaceae(98);Brevibacterium(98);
Otu00021	Bacteria(100);Firmicutes(100);Bacilli(100);Bacillales(92);Staphylococcaceae(92);Staphylococcaceae_unclassified(76);
Otu00022	Bacteria(100);Firmicutes(100);Clostridia(100);Clostridiales(100);Clostridiaceae_1(100);Clostridium_sensu_stricto_1(97);
Otu00023	Bacteria(100);Firmicutes(100);Bacilli(100);Bacillales(100);Bacillaceae(100);Bacillus(99);
Otu00024	Bacteria(100);Actinobacteria(100);Actinobacteria(100);Bifidobacteriales(100);Bifidobacteriaceae(100);Bifidobacterium(100);
Otu00025	Bacteria(100);Actinobacteria(100);Actinobacteria(100);Corynebacteriales(100);Dietziaceae(99);Dietzia(99);
Otu00026	Bacteria(100);Firmicutes(100);Clostridia(100);Clostridiales(100);Lachnospiraceae(100);Lachnospiraceae_unclassified(94);
Otu00027	Bacteria(100);Actinobacteria(100);Coriobacteriia(100);Coriobacteriales(100);Coriobacteriaceae(100);Olsenella(99);
Otu00028	Bacteria(100);Bacteroidetes(100);Bacteroidia(100);Bacteroidales(100);Bacteroidaceae(100);Bacteroides(100);
Otu00029	Bacteria(100);Bacteroidetes(100);Bacteroidia(100);Bacteroidales(100);Bacteroidaceae(100);Bacteroides(100);
Otu00030	Bacteria(100);Bacteroidetes(100);Bacteroidia(100);Bacteroidales(100);Bacteroidaceae(100);Bacteroides(100);
Otu00031	Bacteria(100);Firmicutes(100);Bacilli(100);Lactobacillales(100);Lactobacillaceae(100);Lactobacillus(100);
Otu00032	Bacteria(100);Firmicutes(100);Negativicutes(100);Selenomonadales(100);Acidaminococcaceae(100);Phascolarctobacterium(100);
Otu00033	Bacteria(100);Bacteroidetes(100);Bacteroidia(100);Bacteroidales(100);Bacteroidales_unclassified(99);Bacteroidales_unclassified(99);
Otu00034	Bacteria(100);Proteobacteria(100);Gammaproteobacteria(100);Pseudomonadales(100);Moraxellaceae(100);Psychrobacter(100);
Otu00035	Bacteria(100);Bacteroidetes(100);Bacteroidia(100);Bacteroidales(100);Rikenellaceae(100);Rikenellaceae_RC9_gut_group(100);
Otu00036	Bacteria(100);Firmicutes(100);Clostridia(100);Clostridiales(100);Lachnospiraceae(100);Lachnospiraceae_unclassified(100);
Otu00037	Bacteria(100);Actinobacteria(100);Actinobacteria(100);Micrococcales(100);Brevibacteriaceae(100);Brevibacterium(100);
Otu00038	Bacteria(100);Proteobacteria(100);Deltaproteobacteria(100);Desulfovibrionales(100);Desulfovibrionaceae(100);Desulfovibrio(100);
Otu00039	Bacteria(100);Firmicutes(100);Clostridia(100);Clostridiales(100);Ruminococcaceae(100);Ruminococcaceae_unclassified(84);
Otu00040	Bacteria(100);Firmicutes(100);Clostridia(100);Clostridiales(100);Lachnospiraceae(100);Anaerosporobacter(98);
Otu00041	Bacteria(100);Proteobacteria(100);Gammaproteobacteria(100);Enterobacteriales(100);Enterobacteriaceae(100);Enterobacteriaceae_unclassified(100);
Otu00042	Bacteria(100);Firmicutes(100);Clostridia(100);Clostridiales(100);Peptococcaceae(100);Peptococcus(100);
Otu00043	Bacteria(100);Firmicutes(100);Bacilli(100);Lactobacillales(100);Aerococcaceae(100);Facklamia(100);
Otu00044	Bacteria(100);Firmicutes(100);Clostridia(100);Clostridiales(100);Lachnospiraceae(100);Blautia(74);
Otu00045	Bacteria(100);Actinobacteria(100);Coriobacteriia(100);Coriobacteriales(100);Coriobacteriaceae(100);Coriobacteriaceae_unclassified(100);
Otu00046	Bacteria(100);Firmicutes(100);Clostridia(100);Clostridiales(100);Ruminococcaceae(100);Subdoligranulum(100);
Otu00047	Bacteria(100);Proteobacteria(100);Gammaproteobacteria(100);Pseudomonadales(100);Pseudomonadaceae(100);Pseudomonadaceae_unclassified(100);
Otu00048	Bacteria(100);Firmicutes(100);Clostridia(100);Clostridiales(100);Lachnospiraceae(100);Lachnospiraceae_unclassified(100);
Otu00049	Bacteria(100);Firmicutes(100);Clostridia(100);Clostridiales(100);Ruminococcaceae(100);Ruminococcaceae_UCG-005(99);
Otu00050	Archaea(100);Euryarchaeota(100);Methanobacteria(100);Methanobacteriales(100);Methanobacteriaceae(100);Methanobrevibacter(100);
Otu00051	Bacteria(100);Actinobacteria(100);Actinobacteria(100);Bifidobacteriales(100);Bifidobacteriaceae(100);Aeriscardovia(100);
Otu00052	Bacteria(100);Bacteroidetes(100);Bacteroidia(100);Bacteroidales(100);Rikenellaceae(100);Rikenellaceae_RC9_gut_group(100);
Otu00053	Bacteria(100);Firmicutes(100);Erysipelotrichia(100);Erysipelotrichales(100);Erysipelotrichaceae(100);Erysipelatoclostridium(100);
Otu00054	Bacteria(100);Firmicutes(100);Clostridia(100);Clostridiales(100);Ruminococcaceae(100);Ruminococcaceae_unclassified(89);
Otu00055	Bacteria(100);Firmicutes(100);Clostridia(100);Clostridiales(100);Ruminococcaceae(100);Faecalibacterium(99);
Otu00056	Bacteria(100);Firmicutes(100);Erysipelotrichia(100);Erysipelotrichales(100);Erysipelotrichaceae(100);Erysipelotrichaceae_unclassified(75);
Otu00057	Bacteria(100);Bacteria_unclassified(100);Bacteria_unclassified(100);Bacteria_unclassified(100);Bacteria_unclassified(100);Bacteria_unclassified(100);
Otu00058	Bacteria(100);Firmicutes(100);Negativicutes(100);Selenomonadales(100);Veillonellaceae(100);Veillonellaceae_unclassified(100);
Otu00059	Bacteria(100);Firmicutes(100);Bacilli(100);Bacillales(96);Listeriaceae(91);Listeria(91);
Otu00060	Bacteria(100);Bacteroidetes(100);Bacteroidia(100);Bacteroidales(100);Bacteroidaceae(100);Bacteroides(100);
Otu00061	Bacteria(100);Bacteroidetes(100);Bacteroidia(100);Bacteroidales(100);Bacteroidaceae(100);Bacteroides(100);
Otu00062	Bacteria(100);Firmicutes(100);Clostridia(100);Clostridiales(100);Lachnospiraceae(100);Fusicatenibacter(80);
Otu00063	Bacteria(100);Proteobacteria(100);Gammaproteobacteria(100);Aeromonadales(100);Aeromonadaceae(100);Oceanisphaera(100);
Otu00064	Bacteria(100);Bacteroidetes(100);Bacteroidia(100);Bacteroidales(100);Prevotellaceae(100);uncultured(100);
Otu00065	Bacteria(100);Bacteroidetes(100);Bacteroidia(97);Bacteroidia_unclassified(96);Bacteroidia_unclassified(96);Bacteroidia_unclassified(96);
Otu00066	Bacteria(100);Bacteroidetes(100);Bacteroidia(100);Bacteroidales(100);Bacteroidaceae(100);Bacteroides(100);
Otu00067	Bacteria(100);Bacteroidetes(100);Bacteroidia(100);Bacteroidales(100);Rikenellaceae(100);Rikenellaceae_RC9_gut_group(100);
Otu00068	Bacteria(100);Bacteroidetes(100);Bacteroidia(100);Bacteroidales(100);Bacteroidaceae(100);Bacteroides(100);
Otu00069	Bacteria(100);Firmicutes(100);Clostridia(100);Clostridiales(100);Ruminococcaceae(100);Ruminococcaceae_UCG-004(97);
Otu00070	Bacteria(100);Bacteroidetes(100);Bacteroidia(100);Bacteroidales(100);Rikenellaceae(100);Alistipes(100);
Otu00071	Bacteria(100);Firmicutes(100);Clostridia(100);Clostridiales(100);Ruminococcaceae(100);Butyricicoccus(100);
Otu00072	Bacteria(100);Firmicutes(100);Clostridia(100);Clostridiales(100);Ruminococcaceae(100);Ruminococcaceae_UCG-008(99);
Otu00073	Bacteria(100);Firmicutes(100);Bacilli(100);Lactobacillales(100);Lactobacillaceae(97);Lactobacillus(96);
Otu00074	Bacteria(100);Actinobacteria(100);Actinobacteria(100);Actinomycetales(97);Actinomycetaceae(97);Actinomyces(94);
Otu00075	Bacteria(100);Firmicutes(100);Erysipelotrichia(100);Erysipelotrichales(100);Erysipelotrichaceae(100);Faecalitalea(100);
Otu00076	Bacteria(100);Firmicutes(100);Erysipelotrichia(100);Erysipelotrichales(100);Erysipelotrichaceae(100);Erysipelotrichaceae_unclassified(100);
Otu00077	Bacteria(100);Bacteroidetes(100);Bacteroidia(100);Bacteroidales(100);Porphyromonadaceae(100);Porphyromonadaceae_unclassified(100);
Otu00078	Bacteria(100);Bacteroidetes(100);Bacteroidia(100);Bacteroidales(100);Bacteroidales_S24-7_group(98);Bacteroidales_S24-7_group_ge(98);
Otu00079	Bacteria(100);Bacteroidetes(100);Bacteroidetes_unclassified(88);Bacteroidetes_unclassified(88);Bacteroidetes_unclassified(88);Bacteroidetes_unclassified(88);
Otu00080	Bacteria(100);Firmicutes(100);Erysipelotrichia(100);Erysipelotrichales(100);Erysipelotrichaceae(100);Erysipelotrichaceae_unclassified(100);
Otu00081	Bacteria(100);Firmicutes(100);Bacilli(100);Lactobacillales(100);Lactobacillaceae(100);Lactobacillus(100);
Otu00082	Bacteria(100);Firmicutes(100);Bacilli(100);Bacilli_unclassified(76);Bacilli_unclassified(76);Bacilli_unclassified(76);
Otu00083	Bacteria(100);Actinobacteria(100);Actinobacteria(100);Streptosporangiales(100);Nocardiopsaceae(100);Nocardiopsis(83);
Otu00084	Bacteria(100);Synergistetes(100);Synergistia(100);Synergistales(100);Synergistaceae(100);Synergistes(100);
Otu00085	Bacteria(100);Bacteroidetes(100);Bacteroidia(100);Bacteroidales(100);Porphyromonadaceae(94);Porphyromonadaceae_unclassified(94);
Otu00086	Bacteria(100);Actinobacteria(100);Actinobacteria(100);Micrococcales(100);Micrococcales_unclassified(99);Micrococcales_unclassified(99);
Otu00087	Bacteria(100);Firmicutes(100);Clostridia(100);Clostridiales(100);Peptostreptococcaceae(100);Peptostreptococcus(100);
Otu00088	Bacteria(100);Firmicutes(100);Clostridia(100);Clostridiales(100);Ruminococcaceae(100);Ruminococcaceae_UCG-014(100);
Otu00089	Bacteria(100);Actinobacteria(100);Actinobacteria(100);Corynebacteriales(100);Corynebacteriaceae(67);Corynebacteriaceae_unclassified(67);
Otu00090	Bacteria(100);Firmicutes(100);Clostridia(100);Clostridiales(100);Ruminococcaceae(100);Ruminiclostridium_5(100);
Otu00091	Bacteria(100);Firmicutes(100);Bacilli(100);Bacillales(99);Planococcaceae(96);Sporosarcina(56);
Otu00092	Bacteria(100);Verrucomicrobia(100);Verrucomicrobiae(100);Verrucomicrobiales(100);Verrucomicrobiaceae(100);Akkermansia(100);
Otu00093	Bacteria(100);Firmicutes(100);Bacilli(100);Lactobacillales(100);Carnobacteriaceae(87);Trichococcus(82);
Otu00094	Bacteria(100);Firmicutes(100);Clostridia(100);Clostridiales(100);Lachnospiraceae(99);Lachnospiraceae_unclassified(99);
Otu00095	Bacteria(100);Firmicutes(100);Clostridia(100);Clostridiales(100);Ruminococcaceae(100);Ruminiclostridium_9(98);
Otu00096	Bacteria(100);Firmicutes(100);Bacilli(100);Lactobacillales(100);Lactobacillaceae(98);Lactobacillus(98);
Otu00097	Bacteria(100);Firmicutes(100);Bacilli(100);Lactobacillales(97);Lactobacillales_unclassified(58);Lactobacillales_unclassified(58);
Otu00098	Bacteria(100);Firmicutes(100);Erysipelotrichia(100);Erysipelotrichales(100);Erysipelotrichaceae(100);Candidatus_Stoquefichus(100);
Otu00099	Bacteria(100);Firmicutes(100);Clostridia(100);Clostridiales(100);Ruminococcaceae(100);Ruminococcaceae_unclassified(100);
Otu00100	Bacteria(100);Firmicutes(100);Clostridia(100);Clostridiales(100);Lachnospiraceae(100);Sellimonas(100);
Otu00101	Bacteria(100);Firmicutes(100);Clostridia(100);Clostridiales(100);Ruminococcaceae(100);Ruminococcaceae_unclassified(98);
Otu00102	Bacteria(100);Firmicutes(100);Bacilli(100);Lactobacillales(100);Lactobacillaceae(85);Lactobacillus(85);
Otu00103	Bacteria(100);Firmicutes(100);Erysipelotrichia(100);Erysipelotrichales(100);Erysipelotrichaceae(100);Erysipelatoclostridium(100);
Otu00104	Bacteria(100);Proteobacteria(100);Betaproteobacteria(100);Burkholderiales(100);Alcaligenaceae(100);Sutterella(100);
Otu00105	Bacteria(100);Bacteria_unclassified(100);Bacteria_unclassified(100);Bacteria_unclassified(100);Bacteria_unclassified(100);Bacteria_unclassified(100);
Otu00106	Bacteria(100);Bacteroidetes(100);Bacteroidia(100);Bacteroidales(100);Rikenellaceae(100);Alistipes(100);
Otu00107	Bacteria(100);Bacteroidetes(100);Bacteroidia(100);Bacteroidales(100);Rikenellaceae(100);Alistipes(100);
Otu00108	Bacteria(100);Firmicutes(100);Clostridia(100);Clostridiales(100);Lachnospiraceae(100);Lachnospiraceae_unclassified(100);
Otu00109	Bacteria(100);Bacteroidetes(100);Bacteroidia(100);Bacteroidales(100);Bacteroidaceae(99);Bacteroides(99);
Otu00110	Bacteria(100);Actinobacteria(100);Coriobacteriia(100);Coriobacteriales(100);Coriobacteriaceae(100);Enorma(97);
Otu00111	Bacteria(100);Proteobacteria(100);Gammaproteobacteria(100);Pseudomonadales(100);Moraxellaceae(100);Acinetobacter(100);
Otu00112	Bacteria(100);Bacteroidetes(100);Bacteroidia(100);Bacteroidales(100);Rikenellaceae(100);Rikenellaceae_RC9_gut_group(100);
Otu00113	Bacteria(100);Bacteroidetes(100);Bacteroidia(100);Bacteroidales(100);Rikenellaceae(100);Rikenellaceae_RC9_gut_group(99);
Otu00114	Bacteria(100);Firmicutes(100);Negativicutes(100);Selenomonadales(100);Veillonellaceae(100);Megamonas(100);
Otu00115	Bacteria(100);Bacteroidetes(100);Bacteroidia(100);Bacteroidales(100);Porphyromonadaceae(100);Parabacteroides(100);
Otu00116	Bacteria(100);Firmicutes(100);Bacilli(100);Lactobacillales(100);Carnobacteriaceae(100);Atopostipes(100);
Otu00117	Bacteria(100);Bacteroidetes(100);Bacteroidia(100);Bacteroidales(100);Rikenellaceae(100);Alistipes(100);
Otu00118	Bacteria(100);Bacteroidetes(100);Bacteroidia(100);Bacteroidales(100);Porphyromonadaceae(100);Parabacteroides(100);
Otu00119	Bacteria(100);Firmicutes(100);Clostridia(100);Clostridiales(100);Lachnospiraceae(100);Cellulosilyticum(100);
Otu00120	Bacteria(100);Firmicutes(100);Clostridia(100);Clostridiales(100);Family_XI(100);Gallicola(100);
Otu00121	Bacteria(100);Firmicutes(100);Erysipelotrichia(100);Erysipelotrichales(100);Erysipelotrichaceae(100);Erysipelotrichaceae_unclassified(100);
Otu00122	Bacteria(100);Tenericutes(100);Mollicutes(100);Mycoplasmatales(100);Mycoplasmataceae(100);Ureaplasma(99);
Otu00123	Bacteria(100);Firmicutes(100);Clostridia(100);Clostridiales(100);Christensenellaceae(100);Christensenellaceae_R-7_group(100);
Otu00124	Bacteria(100);Firmicutes(100);Clostridia(100);Clostridiales(100);Ruminococcaceae(100);Ruminococcaceae_UCG-005(100);
Otu00125	Bacteria(99);Bacteroidetes(91);Bacteroidetes_unclassified(91);Bacteroidetes_unclassified(91);Bacteroidetes_unclassified(91);Bacteroidetes_unclassified(91);
Otu00126	Bacteria(100);Tenericutes(100);Mollicutes(100);Mollicutes_RF9(100);Mollicutes_RF9_fa(100);Mollicutes_RF9_ge(100);
Otu00127	Bacteria(100);Firmicutes(100);Bacilli(100);Bacillales(100);Bacillaceae(99);Lentibacillus(52);
Otu00128	Bacteria(100);Bacteroidetes(100);Bacteroidia(100);Bacteroidales(100);Porphyromonadaceae(85);Porphyromonadaceae_unclassified(85);
Otu00129	Bacteria(100);Firmicutes(100);Bacilli(100);Lactobacillales(100);Lactobacillaceae(93);Lactobacillus(88);
Otu00130	Bacteria(100);Firmicutes(100);Clostridia(100);Clostridiales(100);Ruminococcaceae(100);Anaerotruncus(100);
Otu00131	Bacteria(100);Firmicutes(100);Clostridia(100);Clostridiales(100);Christensenellaceae(100);Christensenellaceae_R-7_group(100);
Otu00132	Bacteria(100);Actinobacteria(100);Actinobacteria(100);Micrococcales(100);Microbacteriaceae(99);Leucobacter(72);
Otu00133	Bacteria(100);Firmicutes(100);Clostridia(100);Clostridiales(100);Lachnospiraceae(100);Eisenbergiella(77);
Otu00134	Bacteria(100);Firmicutes(100);Bacilli(100);Lactobacillales(100);Lactobacillaceae(100);Lactobacillus(99);
Otu00135	Bacteria(100);Firmicutes(100);Clostridia(100);Clostridiales(100);Ruminococcaceae(100);Fastidiosipila(100);
Otu00136	Bacteria(100);Firmicutes(100);Bacilli(100);Lactobacillales(97);Lactobacillales_unclassified(96);Lactobacillales_unclassified(96);
Otu00137	Bacteria(100);Firmicutes(100);Bacilli(100);Lactobacillales(100);Lactobacillaceae(96);Lactobacillus(96);
Otu00138	Bacteria(100);Firmicutes(100);Bacilli(100);Lactobacillales(100);Aerococcaceae(100);Aerococcus(96);
Otu00139	Bacteria(100);Firmicutes(98);Firmicutes_unclassified(98);Firmicutes_unclassified(98);Firmicutes_unclassified(98);Firmicutes_unclassified(98);
Otu00140	Bacteria(100);Firmicutes(100);Bacilli(100);Lactobacillales(100);Lactobacillaceae(64);Lactobacillus(64);
Otu00141	Bacteria(100);Bacteroidetes(100);Bacteroidia(99);Bacteroidales(99);Bacteroidales_S24-7_group(67);Bacteroidales_S24-7_group_ge(67);
Otu00142	Bacteria(100);Bacteroidetes(100);Bacteroidia(100);Bacteroidales(100);Bacteroidales_unclassified(100);Bacteroidales_unclassified(100);
Otu00143	Bacteria(100);Firmicutes(100);Bacilli(100);Lactobacillales(100);Lactobacillales_unclassified(69);Lactobacillales_unclassified(69);
Otu00144	Bacteria(100);Actinobacteria(100);Actinobacteria(100);Micrococcales(100);Intrasporangiaceae(94);Janibacter(57);
Otu00145	Bacteria(100);Actinobacteria(100);Coriobacteriia(100);Coriobacteriales(100);Coriobacteriaceae(100);Enorma(100);
Otu00146	Bacteria(100);Firmicutes(100);Bacilli(97);Lactobacillales(96);Lactobacillales_unclassified(86);Lactobacillales_unclassified(86);
Otu00147	Bacteria(100);Firmicutes(100);Clostridia(100);Clostridiales(100);Lachnospiraceae(100);Coprococcus_1(97);
Otu00148	Bacteria(100);Firmicutes(100);Clostridia(100);Clostridiales(100);Lachnospiraceae(100);Lachnospiraceae_unclassified(100);
Otu00149	Bacteria(100);Actinobacteria(100);Actinobacteria(100);Actinomycetales(98);Actinomycetaceae(98);Flaviflexus(98);
Otu00150	Bacteria(100);Bacteroidetes(100);Bacteroidia(100);Bacteroidales(100);Rikenellaceae(100);Rikenellaceae_RC9_gut_group(100);
Otu00151	Bacteria(100);Firmicutes(100);Bacilli(100);Lactobacillales(100);Lactobacillaceae(68);Lactobacillus(66);
Otu00152	Bacteria(100);Firmicutes(100);Clostridia(100);Clostridiales(100);Lachnospiraceae(100);Blautia(96);
Otu00153	Bacteria(100);Bacteroidetes(100);Bacteroidetes_unclassified(99);Bacteroidetes_unclassified(99);Bacteroidetes_unclassified(99);Bacteroidetes_unclassified(99);
Otu00154	Bacteria(100);Firmicutes(100);Clostridia(100);Clostridiales(100);Clostridiaceae_1(100);Candidatus_Arthromitus(100);
Otu00155	Bacteria(100);Firmicutes(100);Bacilli(100);Bacilli_unclassified(54);Bacilli_unclassified(54);Bacilli_unclassified(54);
Otu00156	Bacteria(100);Bacteroidetes(100);Bacteroidia(99);Bacteroidales(99);Bacteroidales_BS11_gut_group(99);Bacteroidales_BS11_gut_group_ge(99);
Otu00157	Bacteria(100);Firmicutes(100);Bacilli(100);Lactobacillales(100);Lactobacillaceae(80);Lactobacillus(80);
Otu00158	Bacteria(100);Bacteroidetes(100);Bacteroidia(100);Bacteroidales(100);Prevotellaceae(100);Prevotellaceae_UCG-001(100);
Otu00159	Bacteria(100);Tenericutes(100);Mollicutes(100);Mollicutes_RF9(100);Mollicutes_RF9_fa(100);Mollicutes_RF9_ge(100);
Otu00160	Bacteria(100);Bacteroidetes(100);Bacteroidia(100);Bacteroidales(100);Prevotellaceae(100);Prevotellaceae_Ga6A1_group(100);
Otu00161	Bacteria(100);Firmicutes(100);Bacilli(100);Lactobacillales(100);Lactobacillaceae(66);Lactobacillus(66);
Otu00162	Bacteria(100);Firmicutes(100);Bacilli(100);Bacillales(100);Bacillaceae(100);uncultured(95);
Otu00163	Bacteria(100);Firmicutes(100);Erysipelotrichia(100);Erysipelotrichales(100);Erysipelotrichaceae(100);Erysipelotrichaceae_UCG-003(100);
Otu00164	Bacteria(100);Firmicutes(100);Clostridia(100);Clostridiales(100);Ruminococcaceae(100);Ruminiclostridium_5(100);
Otu00165	Bacteria(100);Firmicutes(100);Clostridia(100);Clostridiales(100);Peptostreptococcaceae(100);Peptostreptococcaceae_unclassified(100);
Otu00166	Bacteria(100);Firmicutes(100);Erysipelotrichia(100);Erysipelotrichales(100);Erysipelotrichaceae(100);Erysipelatoclostridium(100);
Otu00167	Bacteria(100);Firmicutes(100);Bacilli(100);Lactobacillales(100);Aerococcaceae(98);Aerococcaceae_unclassified(61);
Otu00168	Bacteria(100);Firmicutes(100);Bacilli(100);Lactobacillales(100);Carnobacteriaceae(96);Alkalibacterium(89);
Otu00169	Bacteria(100);Bacteroidetes(100);Bacteroidia(98);Bacteroidales(97);Bacteroidales_unclassified(95);Bacteroidales_unclassified(95);
Otu00170	Bacteria(100);Firmicutes(100);Firmicutes_unclassified(76);Firmicutes_unclassified(76);Firmicutes_unclassified(76);Firmicutes_unclassified(76);
Otu00171	Bacteria(100);Actinobacteria(97);Actinobacteria_unclassified(97);Actinobacteria_unclassified(97);Actinobacteria_unclassified(97);Actinobacteria_unclassified(97);
Otu00172	Bacteria(100);Firmicutes(100);Bacilli(100);Lactobacillales(100);Lactobacillaceae(100);Lactobacillus(100);
Otu00173	Bacteria(100);Actinobacteria(100);Coriobacteriia(100);Coriobacteriales(100);Coriobacteriaceae(100);Coriobacteriaceae_unclassified(99);
Otu00174	Bacteria(100);Firmicutes(100);Clostridia(100);Clostridiales(100);Christensenellaceae(100);Christensenellaceae_R-7_group(100);
Otu00175	Bacteria(100);Proteobacteria(100);Gammaproteobacteria(100);Pseudomonadales(100);Moraxellaceae(100);Acinetobacter(100);
Otu00176	Bacteria(100);Firmicutes(100);Bacilli(100);Lactobacillales(100);Lactobacillales_unclassified(69);Lactobacillales_unclassified(69);
Otu00177	Bacteria(100);Firmicutes(100);Clostridia(100);Clostridiales(100);Ruminococcaceae(100);Ruminococcaceae_unclassified(82);
Otu00178	Bacteria(100);Firmicutes(100);Bacilli(100);Lactobacillales(100);Lactobacillaceae(84);Lactobacillus(83);
Otu00179	Bacteria(100);Bacteroidetes(100);Bacteroidia(100);Bacteroidales(100);Rikenellaceae(99);Rikenellaceae_RC9_gut_group(96);
Otu00180	Bacteria(100);Firmicutes(100);Clostridia(100);Clostridiales(100);Ruminococcaceae(100);Ruminococcaceae_UCG-014(100);
Otu00181	Bacteria(100);Firmicutes(100);Clostridia(100);Clostridiales(100);Lachnospiraceae(100);Lachnospiraceae_unclassified(100);
Otu00182	Bacteria(100);Bacteroidetes(100);Bacteroidia(98);Bacteroidia_unclassified(96);Bacteroidia_unclassified(96);Bacteroidia_unclassified(96);
Otu00183	Bacteria(100);Bacteroidetes(100);Bacteroidia(100);Bacteroidales(100);Bacteroidales_S24-7_group(100);Bacteroidales_S24-7_group_ge(100);
Otu00184	Bacteria(100);Bacteroidetes(100);Bacteroidia(100);Bacteroidales(100);Prevotellaceae(100);Prevotellaceae_UCG-001(100);
Otu00185	Bacteria(100);Tenericutes(100);Mollicutes(100);Mollicutes_RF9(100);Mollicutes_RF9_fa(100);Mollicutes_RF9_ge(100);
Otu00186	Bacteria(100);Firmicutes(100);Clostridia(100);Clostridiales(100);Ruminococcaceae(100);Ruminococcaceae_UCG-013(100);
Otu00187	Bacteria(100);Firmicutes(100);Clostridia(100);Clostridiales(100);Lachnospiraceae(100);Epulopiscium(98);
Otu00188	Bacteria(100);Firmicutes(100);Bacilli(100);Lactobacillales(98);Lactobacillales_unclassified(97);Lactobacillales_unclassified(97);
Otu00189	Bacteria(100);Actinobacteria(100);Actinobacteria(100);Micrococcales(100);Micrococcaceae(98);Kocuria(64);
Otu00190	Bacteria(100);Firmicutes(100);Bacilli(100);Lactobacillales(100);Lactobacillales_unclassified(88);Lactobacillales_unclassified(88);
Otu00191	Bacteria(100);Firmicutes(100);Bacilli(100);Lactobacillales(100);Lactobacillaceae(83);Lactobacillus(82);
Otu00192	Bacteria(100);Actinobacteria(100);Coriobacteriia(99);Coriobacteriales(99);Coriobacteriaceae(99);Coriobacteriaceae_unclassified(99);
Otu00193	Bacteria(100);Bacteroidetes(100);Bacteroidia(100);Bacteroidales(100);uncultured(100);uncultured_ge(100);
Otu00194	Bacteria(100);Firmicutes(100);Clostridia(100);Clostridiales(100);Ruminococcaceae(100);Oscillibacter(96);
Otu00195	Bacteria(100);Firmicutes(100);Clostridia(100);Clostridiales(100);Christensenellaceae(99);Christensenellaceae_R-7_group(99);
Otu00196	Bacteria(100);Actinobacteria(100);Coriobacteriia(100);Coriobacteriales(100);Coriobacteriaceae(100);Slackia(100);
Otu00197	Bacteria(100);Firmicutes(100);Bacilli(100);Lactobacillales(100);Lactobacillaceae(60);Lactobacillus(58);
Otu00198	Bacteria(100);Firmicutes(100);Clostridia(100);Clostridiales(100);Lachnospiraceae(100);Tyzzerella(55);
Otu00199	Bacteria(100);Firmicutes(100);Clostridia(100);Clostridiales(100);Family_XIII(100);Family_XIII_ge(95);
Otu00200	Bacteria(100);Bacteroidetes(100);Bacteroidia(100);Bacteroidales(100);Porphyromonadaceae(100);Porphyromonas(100);
Otu00201	Bacteria(100);Firmicutes(100);Clostridia(100);Clostridiales(100);Lachnospiraceae(100);Lachnospiraceae_unclassified(100);
Otu00202	Bacteria(100);Firmicutes(100);Clostridia(100);Clostridiales(100);Ruminococcaceae(100);Ruminococcaceae_unclassified(95);
Otu00203	Bacteria(100);Bacteroidetes(100);Bacteroidia(100);Bacteroidales(100);Bacteroidaceae(100);Bacteroides(100);
Otu00204	Bacteria(100);Bacteroidetes(100);Bacteroidia(99);Bacteroidales(98);Prevotellaceae(96);Prevotellaceae_unclassified(96);
Otu00205	Bacteria(100);Firmicutes(100);Clostridia(100);Clostridiales(100);Ruminococcaceae(100);Butyricicoccus(95);
Otu00206	Bacteria(100);Firmicutes(100);Bacilli(71);Bacilli_unclassified(71);Bacilli_unclassified(71);Bacilli_unclassified(71);
Otu00207	Bacteria(100);Bacteria_unclassified(100);Bacteria_unclassified(100);Bacteria_unclassified(100);Bacteria_unclassified(100);Bacteria_unclassified(100);
Otu00208	Bacteria(100);Firmicutes(100);Clostridia(100);Clostridiales(100);Ruminococcaceae(100);Ruminococcaceae_UCG-014(100);
Otu00209	Bacteria(100);Firmicutes(100);Negativicutes(100);Selenomonadales(100);Veillonellaceae(100);Megasphaera(100);
Otu00210	Bacteria(100);Firmicutes(100);Bacilli(100);Bacilli_unclassified(81);Bacilli_unclassified(81);Bacilli_unclassified(81);
Otu00211	Bacteria(100);Bacteroidetes(100);Bacteroidia(100);Bacteroidales(100);Bacteroidales_unclassified(100);Bacteroidales_unclassified(100);
Otu00212	Bacteria(100);Firmicutes(99);Clostridia(93);Clostridiales(93);Clostridiales_unclassified(93);Clostridiales_unclassified(93);
Otu00213	Bacteria(100);Synergistetes(99);Synergistia(99);Synergistales(99);Synergistaceae(99);Jonquetella(99);
Otu00214	Bacteria(100);Actinobacteria(100);Actinobacteria(100);Micrococcales(100);Demequinaceae(98);uncultured(98);
Otu00215	Bacteria(100);Bacteroidetes(100);Bacteroidia(100);Bacteroidales(100);Bacteroidaceae(100);Bacteroides(100);
Otu00216	Bacteria(100);Proteobacteria(100);Betaproteobacteria(100);Burkholderiales(100);Alcaligenaceae(100);Paenalcaligenes(100);
Otu00217	Bacteria(100);Chloroflexi(100);Thermomicrobia(100);JG30-KF-CM45(100);JG30-KF-CM45_fa(100);JG30-KF-CM45_ge(100);
Otu00218	Bacteria(100);Firmicutes(100);Bacilli(100);Lactobacillales(63);Lactobacillales_unclassified(63);Lactobacillales_unclassified(63);
Otu00219	Bacteria(100);Firmicutes(100);Clostridia(100);Clostridiales(100);Family_XI(100);uncultured(97);
Otu00220	Bacteria(100);Bacteroidetes(100);Bacteroidia(100);Bacteroidales(100);Porphyromonadaceae(100);Barnesiella(100);
Otu00221	Bacteria(100);Actinobacteria(100);Actinobacteria(100);Corynebacteriales(100);Corynebacteriaceae(100);Corynebacterium_1(95);
Otu00222	Bacteria(100);Firmicutes(100);Bacilli(100);Lactobacillales(96);Lactobacillales_unclassified(94);Lactobacillales_unclassified(94);
Otu00223	Bacteria(100);Firmicutes(100);Clostridia(100);Clostridiales(100);Ruminococcaceae(100);Ruminiclostridium_5(100);
Otu00224	Bacteria(100);Proteobacteria(100);Gammaproteobacteria(100);Pseudomonadales(100);Pseudomonadaceae(100);Oblitimonas(64);
Otu00225	Bacteria(100);Bacteroidetes(100);Bacteroidia(99);Bacteroidales(96);Bacteroidales_unclassified(96);Bacteroidales_unclassified(96);
Otu00226	Bacteria(100);Firmicutes(100);Erysipelotrichia(100);Erysipelotrichales(100);Erysipelotrichaceae(100);Erysipelotrichaceae_ge(100);
Otu00227	Bacteria(100);Proteobacteria(100);Deltaproteobacteria(100);Desulfovibrionales(100);Desulfovibrionaceae(100);Desulfovibrio(100);
Otu00228	Bacteria(100);Firmicutes(100);Clostridia(100);Clostridiales(100);Christensenellaceae(100);Christensenellaceae_R-7_group(100);
Otu00229	Bacteria(100);Bacteroidetes(100);Bacteroidia(100);Bacteroidales(100);Bacteroidaceae(100);Bacteroides(100);
Otu00230	Bacteria(100);Firmicutes(100);Bacilli(100);Lactobacillales(100);Lactobacillaceae(57);Lactobacillus(54);
Otu00231	Bacteria(100);Bacteroidetes(100);Bacteroidia(100);Bacteroidales(100);Porphyromonadaceae(100);Barnesiella(100);
Otu00232	Bacteria(100);Proteobacteria(100);Gammaproteobacteria(100);Xanthomonadales(100);Xanthomonadaceae(100);Ignatzschineria(100);
Otu00233	Bacteria(100);Firmicutes(100);Bacilli(100);Lactobacillales(100);Lactobacillaceae(100);Lactobacillus(98);
Otu00234	Bacteria(100);Bacteroidetes(100);Bacteroidia(100);Bacteroidales(100);Bacteroidaceae(98);Bacteroides(98);
Otu00235	Bacteria(100);Firmicutes(100);Clostridia(100);Clostridiales(100);Lachnospiraceae(100);Lachnospiraceae_unclassified(100);
Otu00236	Bacteria(100);Firmicutes(100);Bacilli(98);Lactobacillales(95);Lactobacillales_unclassified(54);Lactobacillales_unclassified(54);
Otu00237	Bacteria(100);Actinobacteria(100);Actinobacteria(100);Micrococcales(100);Micrococcaceae(99);Rothia(92);
Otu00238	Bacteria(100);Firmicutes(100);Clostridia(100);Clostridiales(100);Lachnospiraceae(100);Lachnospiraceae_unclassified(100);
Otu00239	Bacteria(100);Firmicutes(100);Clostridia(100);Clostridiales(100);Christensenellaceae(100);Christensenellaceae_R-7_group(100);
Otu00240	Bacteria(100);Actinobacteria(100);Actinobacteria(100);Micrococcales(100);Micrococcaceae(99);Nesterenkonia(96);
Otu00241	Bacteria(100);Bacteria_unclassified(87);Bacteria_unclassified(87);Bacteria_unclassified(87);Bacteria_unclassified(87);Bacteria_unclassified(87);
Otu00242	Bacteria(100);Bacteroidetes(100);Bacteroidia(100);Bacteroidales(100);Bacteroidaceae(100);Bacteroides(100);
Otu00243	Bacteria(100);Firmicutes(100);Bacilli(100);Bacillales(100);Planococcaceae(100);Kurthia(60);
Otu00244	Bacteria(100);Firmicutes(100);Bacilli(100);Lactobacillales(99);Lactobacillaceae(88);Lactobacillus(84);
Otu00245	Bacteria(100);Actinobacteria(100);Actinobacteria(100);Bifidobacteriales(100);Bifidobacteriaceae(100);Bifidobacteriaceae_unclassified(100);
Otu00246	Bacteria(100);Firmicutes(100);Clostridia(100);Clostridiales(100);Ruminococcaceae(100);Ruminococcaceae_UCG-014(100);
Otu00247	Bacteria(100);Proteobacteria(100);Epsilonproteobacteria(100);Campylobacterales(100);Helicobacteraceae(100);Helicobacter(100);
Otu00248	Bacteria(100);Firmicutes(100);Clostridia(100);Clostridiales(100);Ruminococcaceae(100);Ruminococcaceae_UCG-014(100);
Otu00249	Bacteria(100);Firmicutes(100);Clostridia(100);Clostridiales(100);Lachnospiraceae(100);uncultured(94);
Otu00250	Bacteria(100);Proteobacteria(100);Betaproteobacteria(100);Burkholderiales(100);Alcaligenaceae(100);Sutterella(100);
Otu00251	Bacteria(100);Firmicutes(100);Bacilli(100);Lactobacillales(100);Lactobacillaceae(99);Lactobacillus(99);
Otu00252	Bacteria(100);Tenericutes(100);Mollicutes(100);Mollicutes_RF9(100);Mollicutes_RF9_fa(100);Mollicutes_RF9_ge(100);
Otu00253	Bacteria(100);Actinobacteria(91);Coriobacteriia(88);Coriobacteriales(88);Coriobacteriaceae(88);Coriobacteriaceae_unclassified(88);
Otu00254	Bacteria(100);Firmicutes(100);Bacilli(100);Lactobacillales(100);Lactobacillaceae(95);Lactobacillus(93);
Otu00255	Bacteria(100);Firmicutes(100);Bacilli(100);Lactobacillales(100);Lactobacillaceae(100);Lactobacillus(100);
Otu00256	Bacteria(100);Bacteroidetes(100);Bacteroidia(100);Bacteroidales(100);Rikenellaceae(100);Alistipes(98);
Otu00257	Bacteria(100);Bacteroidetes(100);Bacteroidia(100);Bacteroidales(100);Rikenellaceae(100);Alistipes(100);
Otu00258	Bacteria(100);Tenericutes(100);Mollicutes(100);Mollicutes_RF9(100);Mollicutes_RF9_fa(100);Mollicutes_RF9_ge(100);
Otu00259	Bacteria(100);Tenericutes(100);Mollicutes(100);Mollicutes_RF9(100);Mollicutes_RF9_fa(100);Mollicutes_RF9_ge(100);
Otu00260	Bacteria(100);Firmicutes(100);Clostridia(100);Clostridiales(100);Christensenellaceae(100);Christensenellaceae_R-7_group(100);
Otu00261	Bacteria(100);Firmicutes(100);Bacilli(100);Bacillales(100);Bacillaceae(100);Bacillaceae_unclassified(97);
Otu00262	Bacteria(100);Actinobacteria(100);Actinobacteria(100);Micrococcales(100);Intrasporangiaceae(89);Ornithinimicrobium(74);
Otu00263	Bacteria(100);Actinobacteria(100);Actinobacteria(100);Micrococcales(100);Micrococcaceae(98);Micrococcaceae_unclassified(96);
Otu00264	Bacteria(100);Proteobacteria(100);Gammaproteobacteria(100);Xanthomonadales(100);Xanthomonadaceae(100);Xanthomonadaceae_unclassified(100);
Otu00265	Bacteria(100);Firmicutes(100);Bacilli(100);Lactobacillales(100);Lactobacillaceae(99);Lactobacillus(87);
Otu00266	Bacteria(100);Firmicutes(100);Clostridia(100);Clostridiales(100);Ruminococcaceae(100);Ruminococcaceae_UCG-014(100);
Otu00267	Bacteria(100);Firmicutes(100);Clostridia(100);Clostridiales(100);Ruminococcaceae(100);Anaerotruncus(100);
Otu00268	Bacteria(100);Firmicutes(100);Erysipelotrichia(100);Erysipelotrichales(100);Erysipelotrichaceae(100);Faecalicoccus(100);
Otu00269	Bacteria(100);Actinobacteria(100);Actinobacteria(100);Micrococcales(100);Micrococcaceae(54);Micrococcaceae_unclassified(54);
Otu00270	Bacteria(100);Actinobacteria(100);Actinobacteria(100);Actinobacteria_unclassified(95);Actinobacteria_unclassified(95);Actinobacteria_unclassified(95);
Otu00271	Bacteria(100);Firmicutes(100);Clostridia(100);Clostridiales(100);Lachnospiraceae(100);Lachnospiraceae_unclassified(100);
Otu00272	Bacteria(100);Firmicutes(100);Clostridia(100);Clostridiales(100);Family_XI(100);Gottschalkia(100);
Otu00273	Bacteria(100);Firmicutes(100);Bacilli(100);Bacillales(100);Staphylococcaceae(100);Nosocomiicoccus(63);
Otu00274	Bacteria(100);Firmicutes(100);Bacilli(100);Lactobacillales(99);Lactobacillales_unclassified(60);Lactobacillales_unclassified(60);
Otu00275	Bacteria(100);Firmicutes(100);Clostridia(100);Clostridiales(100);Family_XIII(100);Family_XIII_unclassified(99);
Otu00276	Bacteria(100);Firmicutes(100);Clostridia(100);Clostridiales(100);Ruminococcaceae(100);Ruminococcaceae_unclassified(57);
Otu00277	Bacteria(100);Firmicutes(100);Clostridia(100);Clostridiales(100);Christensenellaceae(99);Christensenellaceae_R-7_group(99);
Otu00278	Bacteria(100);Firmicutes(100);Bacilli(100);Lactobacillales(100);Carnobacteriaceae(93);Carnobacteriaceae_unclassified(92);
Otu00279	Bacteria(100);Firmicutes(100);Clostridia(100);Clostridiales(100);Ruminococcaceae(100);Ruminococcaceae_unclassified(99);
Otu00280	Bacteria(100);Actinobacteria(100);Actinobacteria(100);Corynebacteriales(100);Corynebacteriaceae(77);Corynebacteriaceae_unclassified(51);
Otu00281	Bacteria(100);Tenericutes(100);Mollicutes(100);Mollicutes_RF9(100);Mollicutes_RF9_fa(100);Mollicutes_RF9_ge(100);
Otu00282	Bacteria(100);Firmicutes(100);Bacilli(100);Lactobacillales(99);Lactobacillales_unclassified(91);Lactobacillales_unclassified(91);
Otu00283	Bacteria(100);Actinobacteria(100);Actinobacteria(100);Micrococcales(100);Micrococcales_unclassified(97);Micrococcales_unclassified(97);
Otu00284	Bacteria(100);Bacteroidetes(100);Bacteroidia(100);Bacteroidales(100);Bacteroidales_unclassified(100);Bacteroidales_unclassified(100);
Otu00285	Bacteria(100);Firmicutes(100);Clostridia(100);Clostridiales(100);Ruminococcaceae(100);Ruminococcaceae_UCG-009(99);
Otu00286	Bacteria(100);Firmicutes(100);Clostridia(100);Clostridiales(100);Family_XI(100);Peptoniphilus(95);
Otu00287	Bacteria(100);Bacteroidetes(100);Bacteroidia(100);Bacteroidales(100);Bacteroidales_S24-7_group(98);Bacteroidales_S24-7_group_ge(98);
Otu00288	Bacteria(100);Firmicutes(100);Bacilli(100);Lactobacillales(100);Lactobacillaceae(99);Lactobacillus(98);
Otu00289	Bacteria(100);Firmicutes(100);Bacilli(100);Bacilli_unclassified(69);Bacilli_unclassified(69);Bacilli_unclassified(69);
Otu00290	Bacteria(100);Actinobacteria(100);Actinobacteria(100);Micrococcales(94);Micrococcales_unclassified(81);Micrococcales_unclassified(81);
Otu00291	Bacteria(100);Firmicutes(100);Clostridia(100);Clostridiales(100);Ruminococcaceae(100);Ruminococcaceae_UCG-014(100);
Otu00292	Bacteria(100);Bacteroidetes(100);Flavobacteriia(100);Flavobacteriales(100);Flavobacteriaceae(100);Ulvibacter(100);
Otu00293	Bacteria(100);Proteobacteria(100);Gammaproteobacteria(100);Pseudomonadales(100);Pseudomonadaceae(100);Pseudomonas(57);
Otu00294	Bacteria(100);Bacteroidetes(100);Bacteroidia(98);Bacteroidales(98);Rikenellaceae(98);Rikenellaceae_unclassified(80);
Otu00295	Bacteria(100);Firmicutes(100);Clostridia(100);Clostridiales(100);Lachnospiraceae(100);Lachnospiraceae_unclassified(100);
Otu00296	Bacteria(100);Bacteroidetes(100);Bacteroidia(100);Bacteroidales(100);Prevotellaceae(100);Alloprevotella(100);
Otu00297	Bacteria(100);Firmicutes(100);Clostridia(100);Clostridiales(100);Ruminococcaceae(100);Ruminococcaceae_unclassified(97);
Otu00298	Bacteria(100);Firmicutes(100);Clostridia(100);Clostridiales(100);Ruminococcaceae(100);Faecalibacterium(94);
Otu00299	Bacteria(100);Firmicutes(100);Bacilli(100);Lactobacillales(100);Lactobacillales_unclassified(99);Lactobacillales_unclassified(99);
Otu00300	Bacteria(100);Firmicutes(100);Bacilli(100);Lactobacillales(100);Lactobacillales_unclassified(92);Lactobacillales_unclassified(92);
Otu00301	Bacteria(100);Proteobacteria(98);Deltaproteobacteria(68);Deltaproteobacteria_unclassified(55);Deltaproteobacteria_unclassified(55);Deltaproteobacteria_unclassified(55);
Otu00302	Bacteria(100);Actinobacteria(100);Actinobacteria(100);Micrococcales(100);Micrococcales_unclassified(97);Micrococcales_unclassified(97);
Otu00303	Bacteria(100);Firmicutes(100);Bacilli(100);Lactobacillales(98);Lactobacillales_unclassified(83);Lactobacillales_unclassified(83);
Otu00304	Bacteria(100);Firmicutes(100);Bacilli(100);Lactobacillales(100);Lactobacillales_unclassified(94);Lactobacillales_unclassified(94);
Otu00305	Bacteria(100);Firmicutes(100);Clostridia(100);Clostridiales(100);Lachnospiraceae(100);Lachnospiraceae_unclassified(100);
Otu00306	Bacteria(100);Actinobacteria(100);Actinobacteria(100);Corynebacteriales(100);Corynebacteriaceae(82);Corynebacteriaceae_unclassified(66);
Otu00307	Bacteria(100);Firmicutes(100);Bacilli(100);Bacillales(100);Bacillaceae(100);Amphibacillus(93);
Otu00308	Bacteria(100);Firmicutes(100);Clostridia(100);Clostridiales(100);Clostridiaceae_1(100);Clostridiaceae_1_unclassified(93);
Otu00309	Bacteria(100);Bacteroidetes(100);Bacteroidia(100);Bacteroidales(100);Prevotellaceae(100);Prevotellaceae_Ga6A1_group(100);
Otu00310	Bacteria(100);Firmicutes(100);Clostridia(100);Clostridiales(100);Lachnospiraceae(100);Lachnospiraceae_unclassified(81);
Otu00311	Bacteria(100);Firmicutes(100);Bacilli(100);Lactobacillales(100);Lactobacillales_unclassified(85);Lactobacillales_unclassified(85);
Otu00312	Bacteria(100);Firmicutes(100);Clostridia(100);Clostridiales(100);Ruminococcaceae(100);Ruminococcaceae_UCG-014(100);
Otu00313	Bacteria(100);Firmicutes(100);Bacilli(100);Bacillales(98);Planococcaceae(79);Sporosarcina(70);
Otu00314	Bacteria(100);Firmicutes(100);Clostridia(100);Clostridiales(100);Clostridiales_unclassified(100);Clostridiales_unclassified(100);
Otu00315	Bacteria(100);Firmicutes(100);Clostridia(100);Clostridiales(100);Lachnospiraceae(98);Lachnospiraceae_unclassified(98);
Otu00316	Bacteria(100);Firmicutes(100);Bacilli(100);Lactobacillales(100);Lactobacillaceae(81);Lactobacillus(81);
Otu00317	Bacteria(100);Bacteroidetes(100);Bacteroidia(100);Bacteroidales(100);Prevotellaceae(100);Prevotellaceae_unclassified(100);
Otu00318	Bacteria(100);Actinobacteria(100);Coriobacteriia(100);Coriobacteriales(100);Coriobacteriaceae(100);Coriobacteriaceae_unclassified(75);
Otu00319	Bacteria(100);Firmicutes(100);Clostridia(100);Clostridiales(100);Ruminococcaceae(100);Ruminococcaceae_UCG-014(100);
Otu00320	Bacteria(100);Actinobacteria(100);Actinobacteria(100);Micrococcales(100);Micrococcales_unclassified(67);Micrococcales_unclassified(67);
Otu00321	Bacteria(100);Firmicutes(100);Bacilli(100);Bacillales(88);Bacillales_unclassified(88);Bacillales_unclassified(88);
Otu00322	Bacteria(74);Bacteria_unclassified(74);Bacteria_unclassified(74);Bacteria_unclassified(74);Bacteria_unclassified(74);Bacteria_unclassified(74);
Otu00323	Bacteria(100);Bacteroidetes(100);Bacteroidetes_unclassified(100);Bacteroidetes_unclassified(100);Bacteroidetes_unclassified(100);Bacteroidetes_unclassified(100);
Otu00324	Bacteria(100);Actinobacteria(100);Actinobacteria(100);Micrococcales(100);Microbacteriaceae(98);Microbacteriaceae_unclassified(98);
Otu00325	Bacteria(100);Firmicutes(100);Clostridia(100);Clostridiales(100);Ruminococcaceae(100);Ruminococcaceae_NK4A214_group(100);
Otu00326	Bacteria(100);Firmicutes(100);Bacilli(100);Lactobacillales(100);Lactobacillaceae(82);Lactobacillus(82);
Otu00327	Bacteria(100);Bacteroidetes(100);Bacteroidia(100);Bacteroidales(100);Bacteroidales_unclassified(99);Bacteroidales_unclassified(99);
Otu00328	Bacteria(100);Firmicutes(100);Erysipelotrichia(97);Erysipelotrichales(97);Erysipelotrichaceae(97);Erysipelotrichaceae_unclassified(97);
Otu00329	Bacteria(100);Firmicutes(100);Clostridia(100);Clostridiales(100);Ruminococcaceae(100);Ruminococcaceae_unclassified(100);
Otu00330	Bacteria(100);Firmicutes(100);Clostridia(99);Clostridiales(99);Christensenellaceae(92);Christensenellaceae_R-7_group(92);
Otu00331	Bacteria(100);Firmicutes(100);Clostridia(100);Clostridiales(100);Lachnospiraceae(100);Anaerostipes(99);
Otu00332	Bacteria(100);Firmicutes(100);Clostridia(100);Clostridiales(100);Ruminococcaceae(100);Ruminiclostridium_5(100);
Otu00333	Bacteria(100);Firmicutes(100);Clostridia(100);Clostridiales(100);Ruminococcaceae(100);Ruminococcaceae_unclassified(91);
Otu00334	Bacteria(100);Firmicutes(100);Clostridia(100);Clostridiales(100);Lachnospiraceae(100);Coprococcus_1(57);
Otu00335	Bacteria(100);Firmicutes(100);Erysipelotrichia(100);Erysipelotrichales(100);Erysipelotrichaceae(100);Erysipelothrix(100);
Otu00336	Bacteria(100);Actinobacteria(100);Actinobacteria(100);Corynebacteriales(100);Corynebacteriales_unclassified(99);Corynebacteriales_unclassified(99);
Otu00337	Bacteria(100);Firmicutes(100);Clostridia(100);Clostridiales(100);Lachnospiraceae(100);Lachnospiraceae_unclassified(99);
Otu00338	Bacteria(100);Firmicutes(100);Clostridia(100);Clostridiales(100);Lachnospiraceae(100);Lachnospiraceae_unclassified(100);
Otu00339	Bacteria(100);Tenericutes(100);Mollicutes(100);Mollicutes_RF9(100);Mollicutes_RF9_fa(100);Mollicutes_RF9_ge(100);
Otu00340	Bacteria(100);Bacteroidetes(100);Bacteroidetes_unclassified(56);Bacteroidetes_unclassified(56);Bacteroidetes_unclassified(56);Bacteroidetes_unclassified(56);
Otu00341	Bacteria(100);Firmicutes(100);Clostridia(100);Clostridiales(100);Ruminococcaceae(100);Ruminococcaceae_unclassified(86);
Otu00342	Bacteria(100);Firmicutes(100);Clostridia(100);Clostridiales(100);Lachnospiraceae(100);Lachnospiraceae_unclassified(100);
Otu00343	Bacteria(100);Proteobacteria(100);Gammaproteobacteria(100);Oceanospirillales(100);Halomonadaceae(100);Halomonas(94);
Otu00344	Bacteria(100);Firmicutes(100);Bacilli(99);Lactobacillales(98);Streptococcaceae(78);Streptococcus(56);
Otu00345	Bacteria(100);Firmicutes(100);Clostridia(83);Clostridiales(83);Clostridiales_unclassified(70);Clostridiales_unclassified(70);
Otu00346	Bacteria(100);Bacteroidetes(100);Bacteroidia(96);Bacteroidales(96);Bacteroidales_S24-7_group(93);Bacteroidales_S24-7_group_ge(93);
Otu00347	Bacteria(100);Actinobacteria(100);Actinobacteria(100);Micrococcales(100);Micrococcaceae(99);Micrococcaceae_unclassified(65);
Otu00348	Bacteria(100);Bacteroidetes(100);Bacteroidia(100);Bacteroidales(100);Porphyromonadaceae(100);Barnesiella(100);
Otu00349	Bacteria(100);Firmicutes(100);Clostridia(100);Clostridiales(100);Lachnospiraceae(100);Lachnospiraceae_unclassified(100);
Otu00350	Bacteria(100);Bacteroidetes(100);Bacteroidia(100);Bacteroidales(100);Prevotellaceae(100);Prevotellaceae_UCG-001(100);
Otu00351	Bacteria(100);Firmicutes(100);Clostridia(100);Clostridiales(100);Lachnospiraceae(100);Marvinbryantia(83);
Otu00352	Bacteria(100);Firmicutes(100);Bacilli(100);Lactobacillales(100);Lactobacillaceae(100);Lactobacillus(100);
Otu00353	Bacteria(100);Firmicutes(100);Bacilli(100);Bacillales(70);Bacillales_unclassified(70);Bacillales_unclassified(70);
Otu00354	Bacteria(100);Firmicutes(100);Clostridia(99);Clostridiales(99);Family_XI(98);Murdochiella(97);
Otu00355	Bacteria(100);Firmicutes(100);Clostridia(100);Clostridiales(100);Ruminococcaceae(100);Ruminococcaceae_unclassified(100);
Otu00356	Bacteria(100);Firmicutes(100);Clostridia(100);Clostridiales(100);Lachnospiraceae(100);Lachnospiraceae_unclassified(100);
Otu00357	Bacteria(100);Firmicutes(100);Clostridia(100);Clostridiales(100);Ruminococcaceae(100);Ruminococcaceae_UCG-014(100);
Otu00358	Bacteria(100);Actinobacteria(100);Coriobacteriia(99);Coriobacteriales(99);Coriobacteriaceae(99);Coriobacteriaceae_unclassified(99);
Otu00359	Bacteria(100);Proteobacteria(100);Betaproteobacteria(100);Burkholderiales(100);Alcaligenaceae(100);Sutterella(100);
Otu00360	Bacteria(100);Saccharibacteria(100);Unknown_Class(100);Unknown_Order(100);Unknown_Family(100);Candidatus_Saccharimonas(100);
Otu00361	Bacteria(100);Actinobacteria(100);Actinobacteria(100);Corynebacteriales(100);Corynebacteriaceae(98);Corynebacteriaceae_unclassified(79);
Otu00362	Bacteria(100);Bacteroidetes(100);Bacteroidia(94);Bacteroidales(92);Bacteroidales_unclassified(92);Bacteroidales_unclassified(92);
Otu00363	Bacteria(100);Firmicutes(100);Clostridia(100);Clostridiales(100);Ruminococcaceae(100);Ruminococcaceae_UCG-014(100);
Otu00364	Bacteria(100);Tenericutes(100);Mollicutes(100);Mollicutes_RF9(100);Mollicutes_RF9_fa(100);Mollicutes_RF9_ge(100);
Otu00365	Bacteria(100);Firmicutes(100);Clostridia(100);Clostridiales(100);Family_XIII(100);Family_XIII_unclassified(82);
Otu00366	Bacteria(100);Cyanobacteria(100);Melainabacteria(100);Gastranaerophilales(100);Gastranaerophilales_fa(100);Gastranaerophilales_ge(100);
Otu00367	Bacteria(100);Firmicutes(100);Clostridia(100);Clostridiales(100);Ruminococcaceae(100);Ruminococcaceae_unclassified(99);
Otu00368	Bacteria(100);Actinobacteria(100);Actinobacteria(100);Micrococcales(98);Micrococcales_unclassified(93);Micrococcales_unclassified(93);
Otu00369	Bacteria(100);Firmicutes(100);Clostridia(100);Clostridiales(100);Lachnospiraceae(100);Lachnospiraceae_unclassified(99);
Otu00370	Bacteria(100);Bacteroidetes(100);Bacteroidia(100);Bacteroidales(100);Bacteroidales_S24-7_group(100);Bacteroidales_S24-7_group_ge(100);
Otu00371	Bacteria(100);Firmicutes(100);Clostridia(100);Clostridiales(100);Ruminococcaceae(100);Ruminococcaceae_UCG-013(98);
Otu00372	Bacteria(100);Firmicutes(100);Bacilli(100);Lactobacillales(94);Lactobacillales_unclassified(92);Lactobacillales_unclassified(92);
Otu00373	Bacteria(100);Bacteroidetes(100);Bacteroidia(100);Bacteroidales(100);Bacteroidales_S24-7_group(100);Bacteroidales_S24-7_group_ge(100);
Otu00374	Bacteria(100);Firmicutes(100);Clostridia(100);Clostridiales(100);Ruminococcaceae(100);Ruminococcaceae_UCG-013(100);
Otu00375	Bacteria(100);Firmicutes(100);Bacilli(100);Lactobacillales(100);Lactobacillaceae(100);Lactobacillus(100);
Otu00376	Bacteria(100);Actinobacteria(100);Coriobacteriia(100);Coriobacteriales(100);Coriobacteriaceae(100);Enorma(100);
Otu00377	Bacteria(100);Bacteroidetes(100);Bacteroidia(92);Bacteroidia_unclassified(91);Bacteroidia_unclassified(91);Bacteroidia_unclassified(91);
Otu00378	Bacteria(100);Bacteroidetes(100);Sphingobacteriia(100);Sphingobacteriales(100);Sphingobacteriaceae(100);uncultured(100);
Otu00379	Bacteria(100);Proteobacteria(100);Gammaproteobacteria(100);Xanthomonadales(100);Xanthomonadaceae(100);Koukoulia(100);
Otu00380	Bacteria(100);Firmicutes(100);Clostridia(100);Clostridiales(100);Ruminococcaceae(100);Ruminococcaceae_unclassified(100);
Otu00381	Bacteria(100);Firmicutes(100);Clostridia(100);Clostridiales(100);Ruminococcaceae(100);Ruminococcaceae_unclassified(97);
Otu00382	Bacteria(100);Actinobacteria(100);Actinobacteria(100);Micrococcales(100);Microbacteriaceae(100);Microbacteriaceae_unclassified(84);
Otu00383	Bacteria(100);Bacteroidetes(100);Bacteroidia(100);Bacteroidales(100);Porphyromonadaceae(92);Porphyromonadaceae_unclassified(92);
Otu00384	Bacteria(100);Bacteroidetes(100);Bacteroidia(100);Bacteroidales(100);Rikenellaceae(100);Rikenella(100);
Otu00385	Bacteria(100);Actinobacteria(100);Actinobacteria(100);Bifidobacteriales(100);Bifidobacteriaceae(100);Bifidobacteriaceae_unclassified(100);
Otu00386	Bacteria(100);Actinobacteria(100);Coriobacteriia(100);Coriobacteriales(100);Coriobacteriaceae(100);Coriobacteriaceae_unclassified(87);
Otu00387	Bacteria(100);Tenericutes(100);Mollicutes(100);Mollicutes_RF9(100);Mollicutes_RF9_fa(100);Mollicutes_RF9_ge(100);
Otu00388	Bacteria(100);Firmicutes(100);Bacilli(100);Lactobacillales(100);Lactobacillales_unclassified(95);Lactobacillales_unclassified(95);
Otu00389	Bacteria(100);Tenericutes(99);Mollicutes(99);Mollicutes_RF9(99);Mollicutes_RF9_fa(99);Mollicutes_RF9_ge(99);
Otu00390	Bacteria(100);Firmicutes(100);Bacilli(100);Lactobacillales(93);Lactobacillales_unclassified(91);Lactobacillales_unclassified(91);
Otu00391	Bacteria(100);Bacteroidetes(100);Bacteroidia(100);Bacteroidales(100);Bacteroidaceae(92);Bacteroides(92);
Otu00392	Bacteria(100);Firmicutes(100);Bacilli(100);Lactobacillales(100);Lactobacillaceae(92);Lactobacillus(92);
Otu00393	Bacteria(100);Firmicutes(100);Clostridia(100);Clostridiales(100);Peptococcaceae(100);uncultured(99);
Otu00394	Bacteria(100);Firmicutes(100);Bacilli(99);Bacilli_unclassified(86);Bacilli_unclassified(86);Bacilli_unclassified(86);
Otu00395	Bacteria(100);Bacteroidetes(100);Bacteroidia(100);Bacteroidales(100);Bacteroidaceae(100);Bacteroides(100);
Otu00396	Bacteria(100);Firmicutes(100);Clostridia(100);Clostridiales(100);Clostridiaceae_1(100);Clostridiaceae_1_unclassified(77);
Otu00397	Bacteria(100);Bacteroidetes(100);Bacteroidia(87);Bacteroidales(86);Bacteroidales_unclassified(86);Bacteroidales_unclassified(86);
Otu00398	Bacteria(100);Firmicutes(100);Bacilli(92);Lactobacillales(90);Lactobacillales_unclassified(89);Lactobacillales_unclassified(89);
Otu00399	Bacteria(100);Bacteroidetes(100);Bacteroidia(100);Bacteroidales(100);Porphyromonadaceae(100);Parabacteroides(100);
Otu00400	Bacteria(100);Bacteroidetes(100);Bacteroidia(100);Bacteroidales(94);Bacteroidales_unclassified(93);Bacteroidales_unclassified(93);
Otu00401	Bacteria(100);Tenericutes(100);Mollicutes(100);Mollicutes_RF9(100);Mollicutes_RF9_fa(100);Mollicutes_RF9_ge(100);
Otu00402	Bacteria(100);Bacteroidetes(100);Bacteroidia(100);Bacteroidales(100);Porphyromonadaceae(100);Barnesiella(100);
Otu00403	Bacteria(100);Firmicutes(100);Bacilli(100);Lactobacillales(100);Lactobacillales_unclassified(76);Lactobacillales_unclassified(76);
Otu00404	Bacteria(100);Firmicutes(100);Clostridia(100);Clostridiales(100);Christensenellaceae(100);Christensenellaceae_R-7_group(100);
Otu00405	Bacteria(100);Firmicutes(100);Clostridia(100);Clostridiales(100);Ruminococcaceae(100);Ruminococcaceae_UCG-014(100);
Otu00406	Bacteria(100);Firmicutes(100);Erysipelotrichia(100);Erysipelotrichales(100);Erysipelotrichaceae(100);Erysipelotrichaceae_unclassified(66);
Otu00407	Bacteria(100);Bacteroidetes(100);Bacteroidia(100);Bacteroidales(100);Rikenellaceae(100);Rikenellaceae_unclassified(100);
Otu00408	Bacteria(100);Cyanobacteria(100);Melainabacteria(100);Gastranaerophilales(100);Gastranaerophilales_fa(100);Gastranaerophilales_ge(100);
Otu00409	Bacteria(100);Firmicutes(100);Clostridia(100);Clostridiales(100);Lachnospiraceae(100);Lachnoclostridium(85);
Otu00410	Bacteria(100);Firmicutes(100);Bacilli(100);Bacilli_unclassified(100);Bacilli_unclassified(100);Bacilli_unclassified(100);
Otu00411	Bacteria(100);Firmicutes(100);Clostridia(100);Clostridiales(100);Ruminococcaceae(100);Anaerofilum(100);
Otu00412	Bacteria(100);Bacteroidetes(100);Bacteroidia(100);Bacteroidales(100);uncultured(100);uncultured_ge(100);
Otu00413	Bacteria(100);Firmicutes(100);Bacilli(100);Lactobacillales(100);Lactobacillales_unclassified(91);Lactobacillales_unclassified(91);
Otu00414	Bacteria(100);Firmicutes(100);Clostridia(100);Clostridiales(100);Family_XI(100);Helcococcus(100);
Otu00415	Bacteria(100);Firmicutes(100);Clostridia(100);Clostridiales(100);Lachnospiraceae(100);Lachnospiraceae_unclassified(100);
Otu00416	Bacteria(100);Actinobacteria(100);Actinobacteria(100);Micrococcales(100);Micrococcales_unclassified(54);Micrococcales_unclassified(54);
Otu00417	Bacteria(100);Actinobacteria(100);Actinobacteria(100);Micrococcales(100);Micrococcaceae(100);Micrococcaceae_unclassified(100);
Otu00418	Bacteria(100);Firmicutes(100);Clostridia(100);Clostridiales(100);Family_XI(100);Tissierella(60);
Otu00419	Bacteria(100);Firmicutes(100);Clostridia(100);Clostridiales(100);Christensenellaceae(100);Christensenellaceae_R-7_group(100);
Otu00420	Bacteria(100);Firmicutes(100);Clostridia(100);Clostridiales(100);Ruminococcaceae(100);Flavonifractor(74);
Otu00421	Bacteria(100);Cyanobacteria(100);Melainabacteria(100);Gastranaerophilales(100);Gastranaerophilales_fa(100);Gastranaerophilales_ge(100);
Otu00422	Bacteria(100);Tenericutes(100);Mollicutes(100);Mollicutes_RF9(100);Mollicutes_RF9_fa(100);Mollicutes_RF9_ge(100);
Otu00423	Bacteria(100);Actinobacteria(100);Actinobacteria(100);Micromonosporales(100);Micromonosporaceae(100);Stackebrandtia(100);
Otu00424	Bacteria(100);Firmicutes(100);Bacilli(100);Bacillales(92);Staphylococcaceae(87);Staphylococcaceae_unclassified(85);
Otu00425	Bacteria(100);Firmicutes(100);Firmicutes_unclassified(53);Firmicutes_unclassified(53);Firmicutes_unclassified(53);Firmicutes_unclassified(53);
Otu00426	Bacteria(100);Bacteria_unclassified(100);Bacteria_unclassified(100);Bacteria_unclassified(100);Bacteria_unclassified(100);Bacteria_unclassified(100);
Otu00427	Bacteria(100);Firmicutes(100);Clostridia(100);Clostridiales(100);Lachnospiraceae(97);Lachnospiraceae_unclassified(97);
Otu00428	Bacteria(100);Bacteroidetes(100);Bacteroidia(100);Bacteroidales(100);Rikenellaceae(95);Rikenellaceae_RC9_gut_group(92);
Otu00429	Bacteria(100);Tenericutes(100);Mollicutes(100);Mollicutes_RF9(100);Mollicutes_RF9_fa(100);Mollicutes_RF9_ge(100);
Otu00430	Bacteria(100);Firmicutes(100);Bacilli(100);Lactobacillales(88);Lactobacillales_unclassified(57);Lactobacillales_unclassified(57);
Otu00431	Bacteria(100);Firmicutes(100);Clostridia(100);Clostridiales(100);Ruminococcaceae(100);Ruminococcaceae_NK4A214_group(57);
Otu00432	Bacteria(100);Proteobacteria(100);Gammaproteobacteria(100);Gammaproteobacteria_unclassified(70);Gammaproteobacteria_unclassified(70);Gammaproteobacteria_unclassified(70);
Otu00433	Bacteria(100);Firmicutes(100);Erysipelotrichia(99);Erysipelotrichales(99);Erysipelotrichaceae(99);Erysipelotrichaceae_unclassified(99);
Otu00434	Bacteria(100);Actinobacteria(100);Actinobacteria(100);Micrococcales(100);Microbacteriaceae(98);Microbacteriaceae_unclassified(98);
Otu00435	Bacteria(100);Firmicutes(100);Clostridia(100);Clostridiales(100);Ruminococcaceae(100);Ruminococcaceae_unclassified(91);
Otu00436	Bacteria(100);Firmicutes(100);Clostridia(100);Clostridiales(100);Ruminococcaceae(100);Ruminococcaceae_UCG-009(100);
Otu00437	Bacteria(100);Firmicutes(100);Bacilli(100);Bacillales(100);Bacillaceae(94);Bacillaceae_unclassified(94);
Otu00438	Bacteria(100);Bacteroidetes(100);Sphingobacteriia(100);Sphingobacteriales(100);Sphingobacteriaceae(100);Sphingobacterium(99);
Otu00439	Bacteria(100);Firmicutes(100);Clostridia(100);Clostridiales(100);Lachnospiraceae(87);Lachnospiraceae_unclassified(65);
Otu00440	Bacteria(100);Firmicutes(100);Bacilli(85);Bacilli_unclassified(54);Bacilli_unclassified(54);Bacilli_unclassified(54);
Otu00441	Bacteria(100);Firmicutes(100);Clostridia(100);Clostridiales(100);Lachnospiraceae(100);Lachnospiraceae_unclassified(100);
Otu00442	Bacteria(100);Firmicutes(100);Bacilli(100);Lactobacillales(100);Lactobacillales_unclassified(63);Lactobacillales_unclassified(63);
Otu00443	Bacteria(100);Saccharibacteria(97);Saccharibacteria_cl(97);Saccharibacteria_or(97);Saccharibacteria_fa(97);Saccharibacteria_ge(97);
Otu00444	Bacteria(100);Firmicutes(100);Clostridia(100);Clostridiales(100);Lachnospiraceae(100);Lachnospiraceae_unclassified(91);
Otu00445	Bacteria(100);Firmicutes(100);Clostridia(100);Clostridiales(100);Ruminococcaceae(100);Ruminococcaceae_unclassified(59);
Otu00446	Bacteria(100);Firmicutes(100);Bacilli(100);Lactobacillales(100);Lactobacillales_unclassified(71);Lactobacillales_unclassified(71);
Otu00447	Bacteria(100);Bacteroidetes(100);Bacteroidia(100);Bacteroidales(100);Rikenellaceae(100);Alistipes(100);
Otu00448	Bacteria(100);Firmicutes(100);Clostridia(100);Clostridiales(100);Clostridiaceae_1(100);Clostridiaceae_1_unclassified(99);
Otu00449	Bacteria(100);Bacteria_unclassified(100);Bacteria_unclassified(100);Bacteria_unclassified(100);Bacteria_unclassified(100);Bacteria_unclassified(100);
Otu00450	Bacteria(100);Tenericutes(100);Mollicutes(100);Mollicutes_RF9(100);Mollicutes_RF9_fa(100);Mollicutes_RF9_ge(100);
Otu00451	Bacteria(100);Firmicutes(100);Clostridia(100);Clostridiales(100);Ruminococcaceae(100);Ruminococcaceae_ge(100);
Otu00452	Bacteria(100);Firmicutes(100);Bacilli(100);Lactobacillales(100);Lactobacillaceae(100);Lactobacillus(100);
Otu00453	Archaea(100);Euryarchaeota(100);Methanomicrobia(100);Methanomicrobiales(100);Methanocorpusculaceae(100);Methanocorpusculum(100);
Otu00454	Bacteria(100);Firmicutes(100);Clostridia(100);Clostridiales(100);Ruminococcaceae(100);Ruminococcaceae_ge(100);
Otu00455	Bacteria(100);Firmicutes(100);Bacilli(100);Lactobacillales(99);Lactobacillales_unclassified(98);Lactobacillales_unclassified(98);
Otu00456	Bacteria(100);Bacteroidetes(100);Bacteroidia(100);Bacteroidales(100);Rikenellaceae(100);Alistipes(99);
Otu00457	Bacteria(100);Firmicutes(100);Clostridia(99);Clostridiales(99);Clostridiales_unclassified(95);Clostridiales_unclassified(95);
Otu00458	Bacteria(100);Firmicutes(100);Clostridia(100);Clostridiales(100);Ruminococcaceae(100);Ruminococcaceae_UCG-014(100);
Otu00459	Bacteria(100);Firmicutes(100);Clostridia(100);Clostridiales(100);Ruminococcaceae(100);Ruminococcaceae_unclassified(100);
Otu00460	Bacteria(100);Bacteroidetes(100);Bacteroidia(100);Bacteroidales(100);Bacteroidaceae(100);Bacteroides(100);
Otu00461	Bacteria(100);Firmicutes(100);Clostridia(100);Clostridiales(100);Ruminococcaceae(100);Ruminococcaceae_unclassified(100);
Otu00462	Bacteria(100);Firmicutes(100);Bacilli(98);Lactobacillales(74);Lactobacillales_unclassified(73);Lactobacillales_unclassified(73);
Otu00463	Bacteria(100);Bacteroidetes(100);Bacteroidia(100);Bacteroidales(100);Bacteroidaceae(100);Bacteroides(100);
Otu00464	Bacteria(100);Firmicutes(100);Bacilli(86);Lactobacillales(67);Lactobacillales_unclassified(66);Lactobacillales_unclassified(66);
Otu00465	Bacteria(100);Firmicutes(100);Clostridia(100);Clostridiales(100);Lachnospiraceae(100);Tyzzerella_3(100);
Otu00466	Bacteria(100);Actinobacteria(100);Actinobacteria(100);Actinobacteria_unclassified(99);Actinobacteria_unclassified(99);Actinobacteria_unclassified(99);
Otu00467	Bacteria(100);Proteobacteria(100);Deltaproteobacteria(100);Desulfovibrionales(100);Desulfovibrionaceae(100);Bilophila(100);
Otu00468	Bacteria(100);Firmicutes(98);Clostridia(97);Clostridiales(97);Ruminococcaceae(97);Ruminococcaceae_unclassified(97);
Otu00469	Bacteria(100);Firmicutes(100);Clostridia(99);Clostridiales(99);Lachnospiraceae(98);Lachnospiraceae_unclassified(98);
Otu00470	Bacteria(100);Firmicutes(100);Bacilli(100);Bacillales(100);Bacillaceae(99);Bacillaceae_unclassified(97);
Otu00471	Bacteria(100);Firmicutes(100);Clostridia(100);Clostridiales(100);Lachnospiraceae(100);Lachnoclostridium(85);
Otu00472	Bacteria(100);Firmicutes(100);Bacilli(100);Bacilli_unclassified(75);Bacilli_unclassified(75);Bacilli_unclassified(75);
Otu00473	Bacteria(100);Bacteroidetes(100);Bacteroidia(100);Bacteroidales(100);Rikenellaceae(100);Rikenellaceae_RC9_gut_group(95);
Otu00474	Bacteria(100);Firmicutes(100);Bacilli(100);Lactobacillales(100);Carnobacteriaceae(100);Alloiococcus(92);
Otu00475	Bacteria(100);Firmicutes(100);Bacilli(100);Lactobacillales(100);Lactobacillaceae(99);Lactobacillus(84);
Otu00476	Bacteria(100);Firmicutes(100);Clostridia(100);Clostridiales(100);Ruminococcaceae(100);Ruminococcaceae_ge(100);
Otu00477	Bacteria(100);Firmicutes(100);Bacilli(100);Lactobacillales(100);Streptococcaceae(64);Streptococcaceae_unclassified(64);
Otu00478	Bacteria(100);Firmicutes(100);Clostridia(100);Clostridiales(100);Ruminococcaceae(95);uncultured(76);
Otu00479	Bacteria(100);Firmicutes(100);Bacilli(100);Lactobacillales(97);Lactobacillales_unclassified(92);Lactobacillales_unclassified(92);
Otu00480	Bacteria(100);Firmicutes(100);Bacilli(100);Bacilli_unclassified(89);Bacilli_unclassified(89);Bacilli_unclassified(89);
Otu00481	Bacteria(100);Cyanobacteria(100);Melainabacteria(100);Gastranaerophilales(100);Gastranaerophilales_fa(100);Gastranaerophilales_ge(100);
Otu00482	Bacteria(100);Firmicutes(100);Bacilli(100);Bacillales(100);Bacillaceae(100);uncultured(96);
Otu00483	Bacteria(100);Actinobacteria(100);Actinobacteria(100);Corynebacteriales(100);Corynebacteriaceae(100);Corynebacteriaceae_unclassified(74);
Otu00484	Bacteria(100);Bacteroidetes(100);Bacteroidia(100);Bacteroidales(100);Bacteroidaceae(100);Bacteroides(100);
Otu00485	Bacteria(100);Firmicutes(100);Bacilli(100);Lactobacillales(100);Carnobacteriaceae(100);Alloiococcus(85);
Otu00486	Bacteria(100);Firmicutes(100);Clostridia(100);Clostridiales(100);Clostridiaceae_1(100);Clostridiaceae_1_unclassified(100);
Otu00487	Bacteria(100);Bacteroidetes(100);Bacteroidia(100);Bacteroidales(100);Rikenellaceae(99);Rikenellaceae_unclassified(99);
Otu00488	Bacteria(100);Tenericutes(100);Mollicutes(100);Mollicutes_RF9(100);Mollicutes_RF9_fa(100);Mollicutes_RF9_ge(100);
Otu00489	Bacteria(100);Actinobacteria(100);Actinobacteria(100);Micrococcales(100);Micrococcaceae(99);Glutamicibacter(65);
Otu00490	Bacteria(100);Bacteroidetes(100);Bacteroidia(100);Bacteroidales(100);Bacteroidaceae(100);Bacteroides(100);
Otu00491	Bacteria(100);Firmicutes(100);Clostridia(100);Clostridiales(100);Family_XIII(100);Family_XIII_AD3011_group(98);
Otu00492	Bacteria(100);Bacteroidetes(100);Bacteroidia(100);Bacteroidales(100);Bacteroidaceae(100);Bacteroides(100);
Otu00493	Bacteria(100);Firmicutes(100);Bacilli(100);Lactobacillales(100);Leuconostocaceae(100);Weissella(100);
Otu00494	Bacteria(100);Bacteroidetes(100);Bacteroidia(100);Bacteroidales(100);Rikenellaceae(100);Rikenellaceae_RC9_gut_group(94);
Otu00495	Bacteria(100);Actinobacteria(100);Actinobacteria(100);Corynebacteriales(100);Corynebacteriaceae(87);Corynebacteriaceae_unclassified(67);
Otu00496	Bacteria(100);Firmicutes(100);Clostridia(100);Clostridiales(100);Lachnospiraceae(100);Lachnospiraceae_unclassified(99);
Otu00497	Bacteria(100);Firmicutes(100);Clostridia(100);Clostridiales(100);Ruminococcaceae(100);Fastidiosipila(100);
Otu00498	Bacteria(100);Firmicutes(100);Bacilli(100);Bacilli_unclassified(66);Bacilli_unclassified(66);Bacilli_unclassified(66);
Otu00499	Bacteria(100);Bacteroidetes(100);Bacteroidia(100);Bacteroidales(100);Porphyromonadaceae(100);Porphyromonadaceae_unclassified(100);
Otu00500	Bacteria(100);Firmicutes(100);Bacilli(100);Lactobacillales(100);Lactobacillaceae(100);Lactobacillus(98);
Otu00501	Bacteria(100);Firmicutes(100);Clostridia(100);Clostridiales(100);Family_XI(100);Gottschalkia(99);
Otu00502	Bacteria(100);Cyanobacteria(100);Melainabacteria(100);Gastranaerophilales(100);Gastranaerophilales_fa(100);Gastranaerophilales_ge(100);
Otu00503	Bacteria(100);Firmicutes(100);Clostridia(100);Clostridiales(100);Peptostreptococcaceae(92);Peptostreptococcaceae_unclassified(89);
Otu00504	Bacteria(100);Firmicutes(100);Clostridia(100);Clostridiales(100);Ruminococcaceae(100);Ruminococcaceae_unclassified(96);
Otu00505	Bacteria(100);Actinobacteria(100);Coriobacteriia(100);Coriobacteriales(100);Coriobacteriaceae(100);Enorma(100);
Otu00506	Bacteria(100);Firmicutes(100);Bacilli(100);Bacillales(95);Bacillaceae(89);Bacillaceae_unclassified(58);
Otu00507	Bacteria(100);Actinobacteria(100);Actinobacteria(100);Micrococcales(100);Micrococcales_unclassified(97);Micrococcales_unclassified(97);
Otu00508	Bacteria(100);Tenericutes(100);Mollicutes(100);Mollicutes_RF9(100);Mollicutes_RF9_fa(100);Mollicutes_RF9_ge(100);
Otu00509	Bacteria(100);Firmicutes(100);Clostridia(100);Clostridiales(100);Ruminococcaceae(100);Ruminococcus_1(97);
Otu00510	Bacteria(100);Firmicutes(100);Clostridia(100);Clostridiales(100);Lachnospiraceae(100);Blautia(96);
Otu00511	Bacteria(100);Firmicutes(100);Clostridia(100);Clostridiales(100);Lachnospiraceae(100);Lachnospiraceae_unclassified(100);
Otu00512	Bacteria(100);Firmicutes(100);Clostridia(100);Clostridiales(100);Lachnospiraceae(100);Coprococcus_1(58);
Otu00513	Bacteria(100);Firmicutes(100);Clostridia(100);Clostridiales(100);Family_XIII(100);Family_XIII_unclassified(99);
Otu00514	Bacteria(100);Proteobacteria(100);Gammaproteobacteria(100);Xanthomonadales(100);Xanthomonadaceae(100);Koukoulia(86);
Otu00515	Bacteria(100);Firmicutes(100);Bacilli(100);Bacillales(54);Bacillales_unclassified(54);Bacillales_unclassified(54);
Otu00516	Bacteria(100);Tenericutes(100);Mollicutes(100);Mollicutes_RF9(100);Mollicutes_RF9_fa(100);Mollicutes_RF9_ge(100);
Otu00517	Bacteria(100);Bacteroidetes(100);Bacteroidia(97);Bacteroidales(97);Bacteroidales_unclassified(97);Bacteroidales_unclassified(97);
Otu00518	Bacteria(100);Firmicutes(100);Bacilli(100);Bacillales(100);Bacillaceae(94);Bacillaceae_unclassified(94);
Otu00519	Bacteria(100);Firmicutes(100);Clostridia(100);Clostridiales(100);Ruminococcaceae(100);Anaerotruncus(94);
Otu00520	Bacteria(100);Firmicutes(100);Clostridia(100);Clostridiales(100);Ruminococcaceae(100);Ruminococcaceae_unclassified(99);
Otu00521	Bacteria(100);Firmicutes(100);Clostridia(100);Clostridiales(100);Ruminococcaceae(100);Ruminococcaceae_UCG-005(77);
Otu00522	Bacteria(100);Bacteria_unclassified(98);Bacteria_unclassified(98);Bacteria_unclassified(98);Bacteria_unclassified(98);Bacteria_unclassified(98);
Otu00523	Bacteria(100);Firmicutes(100);Clostridia(100);Clostridiales(100);Ruminococcaceae(99);Ruminococcaceae_UCG-014(99);
Otu00524	Bacteria(100);Bacteroidetes(100);Flavobacteriia(100);Flavobacteriales(100);Flavobacteriaceae(100);Flavobacteriaceae_unclassified(100);
Otu00525	Bacteria(100);Bacteroidetes(100);Bacteroidia(100);Bacteroidales(100);Porphyromonadaceae(90);Porphyromonadaceae_unclassified(90);
Otu00526	Bacteria(100);Actinobacteria(93);Coriobacteriia(88);Coriobacteriales(88);Coriobacteriaceae(88);Coriobacteriaceae_unclassified(88);
Otu00527	Bacteria(100);Firmicutes(100);Bacilli(100);Lactobacillales(100);Lactobacillaceae(100);Lactobacillus(100);
Otu00528	Bacteria(100);Firmicutes(100);Bacilli(64);Bacilli_unclassified(57);Bacilli_unclassified(57);Bacilli_unclassified(57);
Otu00529	Bacteria(100);Firmicutes(100);Bacilli(100);Lactobacillales(98);Lactobacillales_unclassified(98);Lactobacillales_unclassified(98);
Otu00530	Bacteria(100);Firmicutes(100);Erysipelotrichia(100);Erysipelotrichales(100);Erysipelotrichaceae(100);Erysipelotrichaceae_unclassified(100);
Otu00531	Bacteria(100);Firmicutes(100);Clostridia(100);Clostridiales(100);Ruminococcaceae(100);Ruminococcaceae_UCG-014(100);
Otu00532	Bacteria(100);Firmicutes(100);Bacilli(100);Bacilli_unclassified(57);Bacilli_unclassified(57);Bacilli_unclassified(57);
Otu00533	Bacteria(100);Firmicutes(100);Clostridia(100);Clostridiales(99);Ruminococcaceae(99);Ruminococcaceae_unclassified(93);
Otu00534	Bacteria(100);Cyanobacteria(100);Melainabacteria(100);Gastranaerophilales(100);Gastranaerophilales_fa(100);Gastranaerophilales_ge(100);
Otu00535	Bacteria(100);Firmicutes(100);Clostridia(100);Clostridiales(100);Ruminococcaceae(100);Ruminococcaceae_UCG-014(100);
Otu00536	Bacteria(100);Firmicutes(100);Clostridia(100);Clostridiales(100);Clostridiales_vadinBB60_group(100);Clostridiales_vadinBB60_group_ge(100);
Otu00537	Bacteria(100);Actinobacteria(100);Actinobacteria(100);Micrococcales(94);Micrococcales_unclassified(89);Micrococcales_unclassified(89);
Otu00538	Bacteria(100);Firmicutes(100);Clostridia(100);Clostridiales(100);Ruminococcaceae(100);Ruminococcaceae_ge(100);
Otu00539	Bacteria(100);Firmicutes(100);Clostridia(100);Clostridiales(100);Lachnospiraceae(100);Lachnospiraceae_unclassified(100);
Otu00540	Bacteria(100);Bacteroidetes(100);Bacteroidia(100);Bacteroidales(100);Prevotellaceae(100);Prevotellaceae_UCG-001(100);
Otu00541	Bacteria(100);Firmicutes(100);Bacilli(100);Lactobacillales(100);Lactobacillaceae(75);Lactobacillus(74);
Otu00542	Bacteria(100);Firmicutes(100);Bacilli(100);Lactobacillales(100);Lactobacillaceae(100);Lactobacillus(100);
Otu00543	Bacteria(100);Firmicutes(100);Bacilli(100);Lactobacillales(100);Lactobacillaceae(97);Lactobacillus(97);
Otu00544	Bacteria(100);Firmicutes(100);Bacilli(100);Lactobacillales(100);Lactobacillaceae(85);Lactobacillus(85);
Otu00545	Bacteria(100);Firmicutes(100);Bacilli(100);Lactobacillales(99);Lactobacillaceae(71);Lactobacillus(71);
Otu00546	Bacteria(100);Firmicutes(100);Clostridia(100);Clostridiales(100);Lachnospiraceae(100);Lachnospiraceae_unclassified(100);
Otu00547	Bacteria(100);Firmicutes(100);Bacilli(100);Lactobacillales(100);Lactobacillaceae(98);Lactobacillus(98);
Otu00548	Bacteria(100);Firmicutes(100);Clostridia(100);Clostridiales(100);Ruminococcaceae(100);Ruminococcaceae_unclassified(92);
Otu00549	Bacteria(100);Bacteroidetes(100);Bacteroidia(100);Bacteroidales(100);Porphyromonadaceae(100);Parabacteroides(100);
Otu00550	Bacteria(100);Firmicutes(100);Clostridia(100);Clostridiales(100);Ruminococcaceae(100);Ruminococcaceae_UCG-014(100);
Otu00551	Bacteria(100);Firmicutes(100);Bacilli(100);Lactobacillales(100);Streptococcaceae(100);Streptococcus(99);
Otu00552	Bacteria(100);Firmicutes(100);Clostridia(100);Clostridiales(100);Ruminococcaceae(100);Ruminococcaceae_unclassified(96);
Otu00553	Bacteria(100);Firmicutes(100);Bacilli(87);Lactobacillales(81);Lactobacillales_unclassified(67);Lactobacillales_unclassified(67);
Otu00554	Bacteria(100);Firmicutes(100);Clostridia(100);Clostridiales(100);Lachnospiraceae(100);Lachnospiraceae_unclassified(100);
Otu00555	Bacteria(100);Bacteroidetes(100);Bacteroidia(100);Bacteroidales(100);Bacteroidaceae(100);Bacteroides(100);
Otu00556	Bacteria(100);Firmicutes(100);Erysipelotrichia(100);Erysipelotrichales(100);Erysipelotrichaceae(100);Dielma(99);
Otu00557	Bacteria(100);Firmicutes(100);Bacilli(100);Lactobacillales(100);Lactobacillaceae(98);Lactobacillus(98);
Otu00558	Bacteria(100);Firmicutes(100);Clostridia(100);Clostridiales(100);Lachnospiraceae(100);Lachnospiraceae_unclassified(100);
Otu00559	Bacteria(100);Firmicutes(100);Clostridia(100);Clostridiales(100);Family_XIII(100);Family_XIII_UCG-001(95);
Otu00560	Bacteria(100);Firmicutes(100);Clostridia(100);Clostridiales(100);Lachnospiraceae(100);Lachnospiraceae_unclassified(100);
Otu00561	Bacteria(100);Firmicutes(100);Bacilli(100);Lactobacillales(100);Lactobacillaceae(91);Lactobacillus(91);
Otu00562	Bacteria(100);Firmicutes(100);Bacilli(67);Bacilli_unclassified(67);Bacilli_unclassified(67);Bacilli_unclassified(67);
Otu00563	Bacteria(100);Firmicutes(100);Clostridia(100);Clostridiales(100);Peptostreptococcaceae(100);Peptostreptococcaceae_unclassified(95);
Otu00564	Bacteria(100);Firmicutes(100);Bacilli(100);Lactobacillales(93);Lactobacillales_unclassified(93);Lactobacillales_unclassified(93);
Otu00565	Bacteria(100);Firmicutes(100);Firmicutes_unclassified(88);Firmicutes_unclassified(88);Firmicutes_unclassified(88);Firmicutes_unclassified(88);
Otu00566	Bacteria(100);Firmicutes(100);Bacilli(100);Lactobacillales(94);Lactobacillales_unclassified(58);Lactobacillales_unclassified(58);
Otu00567	Bacteria(100);Firmicutes(100);Clostridia(97);Clostridiales(97);Lachnospiraceae(86);Lachnospiraceae_unclassified(86);
Otu00568	Bacteria(100);Bacteroidetes(100);Bacteroidia(100);Bacteroidales(100);Porphyromonadaceae(100);Porphyromonadaceae_unclassified(97);
Otu00569	Bacteria(100);Firmicutes(100);Bacilli(100);Lactobacillales(97);Lactobacillales_unclassified(96);Lactobacillales_unclassified(96);
Otu00570	Bacteria(100);Firmicutes(100);Clostridia(100);Clostridiales(100);Clostridiales_unclassified(100);Clostridiales_unclassified(100);
Otu00571	Bacteria(100);Firmicutes(100);Firmicutes_unclassified(61);Firmicutes_unclassified(61);Firmicutes_unclassified(61);Firmicutes_unclassified(61);
Otu00572	Bacteria(100);Firmicutes(100);Firmicutes_unclassified(75);Firmicutes_unclassified(75);Firmicutes_unclassified(75);Firmicutes_unclassified(75);
Otu00573	Bacteria(100);Firmicutes(97);Clostridia(66);Clostridiales(65);Clostridiales_unclassified(65);Clostridiales_unclassified(65);
Otu00574	Bacteria(100);Firmicutes(100);Bacilli(100);Lactobacillales(100);Lactobacillaceae(54);Lactobacillus(52);
Otu00575	Bacteria(100);Firmicutes(100);Clostridia(58);Clostridiales(58);Clostridiales_unclassified(58);Clostridiales_unclassified(58);
Otu00576	Bacteria(100);Firmicutes(100);Clostridia(100);Clostridiales(100);Lachnospiraceae(100);Coprococcus_1(61);
Otu00577	Bacteria(100);Firmicutes(100);Clostridia(100);Clostridiales(100);Clostridiales_vadinBB60_group(100);Clostridiales_vadinBB60_group_ge(100);
Otu00578	Bacteria(100);Firmicutes(100);Clostridia(100);Clostridiales(100);Family_XI(91);uncultured(69);
Otu00579	Bacteria(100);Firmicutes(100);Bacilli(100);Lactobacillales(100);Lactobacillaceae(100);Lactobacillus(99);
Otu00580	Bacteria(100);Firmicutes(100);Clostridia(93);Clostridia_unclassified(91);Clostridia_unclassified(91);Clostridia_unclassified(91);
Otu00581	Bacteria(100);Firmicutes(100);Bacilli(100);Lactobacillales(89);Lactobacillales_unclassified(77);Lactobacillales_unclassified(77);
Otu00582	Bacteria(100);Firmicutes(100);Clostridia(100);Clostridiales(100);Ruminococcaceae(100);Ruminococcaceae_unclassified(100);
Otu00583	Bacteria(100);Firmicutes(100);Bacilli(100);Lactobacillales(97);Streptococcaceae(74);Streptococcus(70);
Otu00584	Bacteria(100);Firmicutes(100);Bacilli(100);Lactobacillales(98);Lactobacillales_unclassified(90);Lactobacillales_unclassified(90);
Otu00585	Bacteria(100);Firmicutes(100);Clostridia(100);Clostridiales(100);Ruminococcaceae(100);Ruminococcaceae_UCG-010(100);
Otu00586	Bacteria(100);Firmicutes(100);Clostridia(100);Clostridiales(100);Lachnospiraceae(100);Sellimonas(88);
Otu00587	Bacteria(100);Firmicutes(100);Clostridia(100);Clostridiales(100);Ruminococcaceae(100);Ruminococcaceae_UCG-014(100);
Otu00588	Bacteria(100);Firmicutes(100);Clostridia(100);Clostridiales(100);Ruminococcaceae(100);Ruminococcaceae_unclassified(92);
Otu00589	Bacteria(100);Bacteroidetes(100);Bacteroidia(98);Bacteroidia_unclassified(97);Bacteroidia_unclassified(97);Bacteroidia_unclassified(97);
Otu00590	Bacteria(100);Firmicutes(100);Clostridia(100);Clostridiales(100);Lachnospiraceae(100);Lachnospiraceae_unclassified(93);
Otu00591	Bacteria(100);Bacteroidetes(100);Bacteroidia(100);Bacteroidales(100);Rikenellaceae(100);Rikenellaceae_RC9_gut_group(98);
Otu00592	Bacteria(100);Tenericutes(100);Mollicutes(100);Mollicutes_RF9(100);Mollicutes_RF9_fa(100);Mollicutes_RF9_ge(100);
Otu00593	Bacteria(100);Firmicutes(100);Erysipelotrichia(100);Erysipelotrichales(100);Erysipelotrichaceae(100);Holdemania(95);
Otu00594	Bacteria(100);Firmicutes(100);Clostridia(100);Clostridiales(100);Ruminococcaceae(100);Ruminococcaceae_unclassified(95);
Otu00595	Bacteria(100);Proteobacteria(100);Betaproteobacteria(100);Burkholderiales(100);Comamonadaceae(100);Comamonadaceae_unclassified(94);
Otu00596	Bacteria(100);Actinobacteria(100);Actinobacteria(100);Propionibacteriales(100);Nocardioidaceae(100);Nocardioides(88);
Otu00597	Bacteria(100);Firmicutes(100);Bacilli(100);Bacilli_unclassified(65);Bacilli_unclassified(65);Bacilli_unclassified(65);
Otu00598	Bacteria(100);Firmicutes(100);Firmicutes_unclassified(100);Firmicutes_unclassified(100);Firmicutes_unclassified(100);Firmicutes_unclassified(100);
Otu00599	Bacteria(100);Bacteroidetes(100);Bacteroidia(100);Bacteroidales(100);Porphyromonadaceae(100);Proteiniphilum(63);
Otu00600	Bacteria(100);Actinobacteria(100);Coriobacteriia(100);Coriobacteriales(100);Coriobacteriaceae(100);Coriobacteriaceae_unclassified(100);
[truncated: 24,438 more rows]
